# Supplementary material for: Statistical correction of the Winner’s Curse explains replication variability in quantitative trait genome-wide association studies
Source: PLoS Genet. 2017 Jul 17;13(7):e1006916. doi: 10.1371/journal.pgen.1006916 (PMC5536394; doi:10.1371/journal.pgen.1006916)
Supplement: S1 Dataset — Each file corresponds to a single PMID as listed in the filename. Only includes data for 100 studies used in analysis. For full citations, see S1 File. (TGZ) [file pgen.1006916.s013.tgz]

Archive with 100 entries (100 files):
- 18239089_data_upbuilt_filtered_upbuilt.csv
- 18327257_data_upbuilt_filtered_upbuilt.csv
- 18514160_data_upbuilt_filtered_upbuilt.csv
- 18604267_data_upbuilt_filtered_upbuilt.csv
- 18846228_data_upbuilt_filtered_upbuilt.csv
- 19079260_data_upbuilt_filtered_upbuilt.csv
- 19305408_data_upbuilt_filtered_upbuilt.csv
- 19305409_data_upbuilt_filtered_upbuilt.csv
- 19343178_data_upbuilt_filtered_upbuilt.csv
- 19430479_data_upbuilt_filtered_upbuilt.csv
- 19430483_data_upbuilt_filtered_upbuilt.csv
- 19448622_data_upbuilt_filtered_upbuilt.csv
- 19448623_data_upbuilt_filtered_upbuilt.csv
- 19557161_data_upbuilt_filtered_upbuilt.csv
- 19587794_data_upbuilt_filtered_upbuilt.csv
- 19772629_data_upbuilt_filtered_upbuilt.csv
- 19802338_data_upbuilt_filtered_upbuilt.csv
- 19820697_data_upbuilt_filtered_upbuilt.csv
- 19853236_data_upbuilt_filtered_upbuilt.csv
- 19862010_data_upbuilt_filtered_upbuilt.csv
- 20010834_data_upbuilt_filtered_upbuilt.csv
- 20031538_data_upbuilt_filtered_upbuilt.csv
- 20045101_data_upbuilt_filtered_upbuilt.csv
- 20139977_data_upbuilt_filtered_upbuilt.csv
- 20172861_data_upbuilt_filtered_upbuilt.csv
- 20303062_data_upbuilt_filtered_upbuilt.csv
- 20548946_data_upbuilt_filtered_upbuilt.csv
- 20639394_data_upbuilt_filtered_upbuilt.csv
- 20887962_data_upbuilt_filtered_upbuilt.csv
- 20935629_data_upbuilt_filtered_upbuilt.csv
- 21060863_data_upbuilt_filtered_upbuilt.csv
- 21124946_data_upbuilt_filtered_upbuilt.csv
- 21196492_data_upbuilt_filtered_upbuilt.csv
- 21307088_data_upbuilt_filtered_upbuilt.csv
- 21572416_data_upbuilt_filtered_upbuilt.csv
- 21665993_data_upbuilt_filtered_upbuilt.csv
- 21706003_data_upbuilt_filtered_upbuilt.csv
- 21738478_data_upbuilt_filtered_upbuilt.csv
- 21750702_data_upbuilt_filtered_upbuilt.csv
- 21909108_data_upbuilt_filtered_upbuilt.csv
- 21909109_data_upbuilt_filtered_upbuilt.csv
- 21909110_data_upbuilt_filtered_upbuilt.csv
- 21931568_data_upbuilt_filtered_upbuilt.csv
- 21947420_data_upbuilt_filtered_upbuilt.csv
- 21977987_data_upbuilt_filtered_upbuilt.csv
- 21998595_data_upbuilt_filtered_upbuilt.csv
- 21998597_data_upbuilt_filtered_upbuilt.csv
- 22021425_data_upbuilt_filtered_upbuilt.csv
- 22267201_data_upbuilt_filtered_upbuilt.csv
- 22291609_data_upbuilt_filtered_upbuilt.csv
- 22341974_data_upbuilt_filtered_upbuilt.csv
- 22403646_data_upbuilt_filtered_upbuilt.csv
- 22492993_data_upbuilt_filtered_upbuilt.csv
- 22494929_data_upbuilt_filtered_upbuilt.csv
- 22504419_data_upbuilt_filtered_upbuilt.csv
- 22504420_data_upbuilt_filtered_upbuilt.csv
- 22570627_data_upbuilt_filtered_upbuilt.csv
- 22628180_data_upbuilt_filtered_upbuilt.csv
- 22726844_data_upbuilt_filtered_upbuilt.csv
- 22843503_data_upbuilt_filtered_upbuilt.csv
- 22911880_data_upbuilt_filtered_upbuilt.csv
- 23001564_data_upbuilt_filtered_upbuilt.csv
- 23028347_data_upbuilt_filtered_upbuilt.csv
- 23118974_data_upbuilt_filtered_upbuilt.csv
- 23202124_data_upbuilt_filtered_upbuilt.csv
- 23263486_data_upbuilt_filtered_upbuilt.csv
- 23371916_data_upbuilt_filtered_upbuilt.csv
- 23372041_data_upbuilt_filtered_upbuilt.csv
- 23437003_data_upbuilt_filtered_upbuilt.csv
- 23446634_data_upbuilt_filtered_upbuilt.csv
- 23449627_data_upbuilt_filtered_upbuilt.csv
- 23456168_data_upbuilt_filtered_upbuilt.csv
- 23474815_data_upbuilt_filtered_upbuilt.csv
- 23572186_data_upbuilt_filtered_upbuilt.csv
- 23599027_data_upbuilt_filtered_upbuilt.csv
- 23658558_data_upbuilt_filtered_upbuilt.csv
- 23669352_data_upbuilt_filtered_upbuilt.csv
- 23722424_data_upbuilt_filtered_upbuilt.csv
- 23776548_data_upbuilt_filtered_upbuilt.csv
- 23984888_data_upbuilt_filtered_upbuilt.csv
- 24047826_data_upbuilt_filtered_upbuilt.csv
- 24068962_data_upbuilt_filtered_upbuilt.csv
- 24144296_data_upbuilt_filtered_upbuilt.csv
- 24324648_data_upbuilt_filtered_upbuilt.csv
- 24430505_data_upbuilt_filtered_upbuilt.csv
- 24603532_data_upbuilt_filtered_upbuilt.csv
- 24604477_data_upbuilt_filtered_upbuilt.csv
- 24722205_data_upbuilt_filtered_upbuilt.csv
- 24929828_data_upbuilt_filtered_upbuilt.csv
- 24952745_data_upbuilt_filtered_upbuilt.csv
- 24963161_data_upbuilt_filtered_upbuilt.csv
- 25010111_data_upbuilt_filtered_upbuilt.csv
- 25027320_data_upbuilt_filtered_upbuilt.csv
- 25035420_data_upbuilt_filtered_upbuilt.csv
- 25224454_data_upbuilt_filtered_upbuilt.csv
- 25245031_data_upbuilt_filtered_upbuilt.csv
- 25249183_data_upbuilt_filtered_upbuilt.csv
- 25281659_data_upbuilt_filtered_upbuilt.csv
- 25282103_data_upbuilt_filtered_upbuilt.csv
- 25434496_data_upbuilt_filtered_upbuilt.csv
