# Supplementary material for: Statistical correction of the Winner’s Curse explains replication variability in quantitative trait genome-wide association studies
Source: PLoS Genet. 2017 Jul 17;13(7):e1006916. doi: 10.1371/journal.pgen.1006916 (PMC5536394; doi:10.1371/journal.pgen.1006916)
Supplement: S1 Dataset — Each file corresponds to a single PMID as listed in the filename. Only includes data for 100 studies used in analysis. For full citations, see S1 File. (TGZ) [file pgen.1006916.s013.tgz › 18239089_data_upbuilt_filtered_upbuilt.csv]

beta.disc se.disc n.disc freq.disc beta.rep se.rep n.rep freq.rep trait.mean p.thresh rsid chr pos trait.var file.tag
-66.1 9.8342764199 1887 0.225 -74.5 12.4376513829 1248 0.23 3742.703 0.00000008 rs1670533 4 1084399 114401 18239089_data_upbuilt_filtered.csv
92.8 16.9142767144 1702 0.225 82.9 18.2253258757 1663 0.23 3742.703 0.00000008 rs1670533 4 1084399 114401 18239089_data_upbuilt_filtered.csv
