# Supplementary material for: Statistical correction of the Winner’s Curse explains replication variability in quantitative trait genome-wide association studies
Source: PLoS Genet. 2017 Jul 17;13(7):e1006916. doi: 10.1371/journal.pgen.1006916 (PMC5536394; doi:10.1371/journal.pgen.1006916)
Supplement: S1 Dataset — Each file corresponds to a single PMID as listed in the filename. Only includes data for 100 studies used in analysis. For full citations, see S1 File. (TGZ) [file pgen.1006916.s013.tgz › 18846228_data_upbuilt_filtered_upbuilt.csv]

beta.disc se.disc n.disc freq.disc beta.rep se.rep n.rep freq.rep trait.mean p.thresh rsid chr pos trait.var file.tag
0.351 0.0785892984 1530 0.1077 0.101 0.0530676546 3890 0.1041 3.747384 0.0001 rs2833584 21 31963876 1.84009 18846228_data_upbuilt_filtered.csv
-0.394 0.0917428868 1530 0.0816 -0.031 0.0597082085 3890 0.0788 3.747384 0.0001 rs17519439 13 27068998 1.84009 18846228_data_upbuilt_filtered.csv
0.208 0.0490036324 1530 0.496 0.031 0.0317359398 3890 0.4944 3.747384 0.0001 rs849540 2 205721743 1.84009 18846228_data_upbuilt_filtered.csv
0.239 0.0570410771 1530 0.2377 0.027 0.03697548 3890 0.2527 3.747384 0.0001 rs10793491 10 43783278 1.84009 18846228_data_upbuilt_filtered.csv
0.229 0.0547794801 1530 0.2866 0.014 0.0363393088 3890 0.2756 3.747384 0.0001 rs157936 7 130900864 1.84009 18846228_data_upbuilt_filtered.csv
-0.279 0.0669589808 1530 0.1607 0.096 0.0432738192 3890 0.1609 3.747384 0.0001 rs7735200 5 178975406 1.84009 18846228_data_upbuilt_filtered.csv
0.207 0.0501074764 1530 0.4348 0.013 0.0326890486 3890 0.4362 3.747384 0.0001 rs12515725 5 169164296 1.84009 18846228_data_upbuilt_filtered.csv
-0.319 0.0780727391 1530 0.1069 0.03 0.0511549509 3890 0.1081 3.747384 0.0001 rs3907223 5 16381408 1.84009 18846228_data_upbuilt_filtered.csv
-0.303 0.0743545041 1530 0.1216 0.019 0.0500858059 3890 0.1153 3.747384 0.0001 rs7574303 2 127883801 1.84009 18846228_data_upbuilt_filtered.csv
0.22 0.0540333879 1530 0.3236 -0.035 0.0343656004 3890 0.3351 3.747384 0.0001 rs2277615 17 44857326 1.84009 18846228_data_upbuilt_filtered.csv
0.198 0.0490124975 1530 0.4474 -0.002 0.0421762754 3890 0.4359 3.747384 0.0001 rs7229385 18 71690353 1.84009 18846228_data_upbuilt_filtered.csv
0.571 0.1422102496 1530 0.0313 -0.064 0.1042863003 3890 0.0257 3.747384 0.0001 rs4392995 9 27836573 1.84009 18846228_data_upbuilt_filtered.csv
-0.209 0.0522135878 1530 0.3452 -0.01 0.0335888138 3890 0.3625 3.747384 0.0001 rs1591000 6 78042009 1.84009 18846228_data_upbuilt_filtered.csv
0.196 0.0490390277 1530 0.4565 0.02 0.0328619684 3890 0.4705 3.747384 0.0001 rs6651173 8 132155393 1.84009 18846228_data_upbuilt_filtered.csv
0.282 0.0706272803 1530 0.1446 -0.051 0.0474480873 3890 0.1375 3.747384 0.0001 rs3768513 1 159042427 1.84009 18846228_data_upbuilt_filtered.csv
0.558 0.1400522444 1530 0.0318 -0.073 0.0835483276 3890 0.0389 3.747384 0.0001 rs17123958 14 51475406 1.84009 18846228_data_upbuilt_filtered.csv
0.253 0.0635999427 1530 0.2042 0.032 0.039780836 3890 0.1998 3.747384 0.0001 rs10479013 5 132909094 1.84009 18846228_data_upbuilt_filtered.csv
0.5 0.1272130876 1530 0.039 -0.187 0.086916659 3890 0.0362 3.747384 0.0001 rs17411897 15 49990723 1.84009 18846228_data_upbuilt_filtered.csv
0.222 0.0569526329 1530 0.2372 -0.016 0.036801925 3890 0.2484 3.747384 0.0001 rs1230658 1 113675829 1.84009 18846228_data_upbuilt_filtered.csv
-0.201 0.0515751193 1530 0.3653 -0.032 0.0333598587 3890 0.3736 3.747384 0.0001 rs1326099 13 59313920 1.84009 18846228_data_upbuilt_filtered.csv
0.236 0.0605635926 1530 0.2087 0.014 0.0412780646 3890 0.2051 3.747384 0.0001 rs2931116 5 85308134 1.84009 18846228_data_upbuilt_filtered.csv
