# Supplementary material for: Statistical correction of the Winner’s Curse explains replication variability in quantitative trait genome-wide association studies
Source: PLoS Genet. 2017 Jul 17;13(7):e1006916. doi: 10.1371/journal.pgen.1006916 (PMC5536394; doi:10.1371/journal.pgen.1006916)
Supplement: S1 Dataset — Each file corresponds to a single PMID as listed in the filename. Only includes data for 100 studies used in analysis. For full citations, see S1 File. (TGZ) [file pgen.1006916.s013.tgz › 19079260_data_upbuilt_filtered_upbuilt.csv]

beta.disc se.disc n.disc freq.disc beta.rep se.rep n.rep freq.rep trait.mean p.thresh rsid chr pos trait.var file.tag
0.0466 0.0087 70734 0.5818012837 0.0062 0.0186829516 5586 0.589 0 0.00001 rs2568958 1 72299433 2.63284 19079260_data_upbuilt_filtered.csv
0.0429 0.0093 73759 0.2009397461 0.0566 0.0227879458 5586 0.214 0 0.00001 rs10913469 1 177944384 2.63284 19079260_data_upbuilt_filtered.csv
0.0633 0.01 73759 0.8367485792 0.0915 0.0251200902 5586 0.831 0 0.00001 rs4854344 2 638144 2.63284 19079260_data_upbuilt_filtered.csv
0.0466 0.01 73759 0.7707738287 0.0555 0.0171355524 11036 0.809 0 0.00001 rs7647305 3 186116501 2.63284 19079260_data_upbuilt_filtered.csv
0.0414 0.009 73759 0.6921457856 0.0146 0.0146813658 11036 0.687 0 0.00001 rs467650 5 98633749 2.63284 19079260_data_upbuilt_filtered.csv
0.0507 0.0113 70734 0.2167162609 0.0189 0.0239485554 5586 0.197 0 0.00001 rs867559 9 126703046 2.63284 19079260_data_upbuilt_filtered.csv
0.049 0.0094 73759 0.3311746826 0.0592 0.0203349934 5586 0.311 0 0.00001 rs925946 11 27645655 2.63284 19079260_data_upbuilt_filtered.csv
0.0489 0.01 73759 0.3700810925 0.0679 0.0189108312 5586 0.403 0 0.00001 rs7138803 12 49853685 2.63284 19079260_data_upbuilt_filtered.csv
0.0502 0.0111 73759 0.1561936834 0.0051 0.0252608456 5586 0.169 0 0.00001 rs7336332 13 27484267 2.63284 19079260_data_upbuilt_filtered.csv
0.0403 0.0087 73759 0.4298444312 0.0142 0.0187976139 5586 0.409 0 0.00001 rs4788102 16 28862077 2.63284 19079260_data_upbuilt_filtered.csv
0.0892 0.0088 70734 0.4012962366 0.1075 0.0192639369 5586 0.41 0 0.00001 rs3751812 16 53784548 2.63284 19079260_data_upbuilt_filtered.csv
0.0425 0.0094 73759 0.6920714508 0.025 0.0199431152 5586 0.679 0 0.00001 rs29941 19 33818627 2.63284 19079260_data_upbuilt_filtered.csv
0.0423 0.0096 73759 0.443989199 0.0024 0.0212316966 5586 0.468 0 0.00001 rs3766431 1 54264363 2.63284 19079260_data_upbuilt_filtered.csv
0.0414 0.0092 70734 0.5818012837 0.0057 0.0194955178 5586 0.589 0 0.00001 rs2568958 1 72299433 2.63284 19079260_data_upbuilt_filtered.csv
0.0357 0.008 73759 0.616916391 0.0183 0.0187863046 5586 0.582 0 0.00001 rs1973993 1 96478438 2.63284 19079260_data_upbuilt_filtered.csv
0.0487 0.0096 73759 0.2009397461 0.0578 0.0230082322 5586 0.214 0 0.00001 rs10913469 1 177944384 2.63284 19079260_data_upbuilt_filtered.csv
0.0646 0.0105 73759 0.8367485792 0.0791 0.0253412811 5586 0.831 0 0.00001 rs4854344 2 638144 2.63284 19079260_data_upbuilt_filtered.csv
0.0403 0.0079 73759 0.5709798682 -0.0015 0.0199282948 5586 0.556 0 0.00001 rs1047440 5 123346140 2.63284 19079260_data_upbuilt_filtered.csv
0.0588 0.0097 73759 0.6742567365 0.0195 0.0217519012 5586 0.662 0 0.00001 rs2844479 6 31605179 2.63284 19079260_data_upbuilt_filtered.csv
0.0489 0.0101 73759 0.1366920858 -0.0392 0.0252126741 5586 0.173 0 0.00001 rs17069257 8 4185993 2.63284 19079260_data_upbuilt_filtered.csv
0.0399 0.0085 73759 0.3047912178 -0.0057 0.0153285106 11036 0.272 0 0.00001 rs6477693 9 109156085 2.63284 19079260_data_upbuilt_filtered.csv
0.0484 0.0101 73759 0.3311746826 0.0543 0.0205070275 5586 0.311 0 0.00001 rs925946 11 27645655 2.63284 19079260_data_upbuilt_filtered.csv
0.0419 0.0093 73759 0.3700810925 0.0789 0.0191251559 5586 0.403 0 0.00001 rs7138803 12 49853685 2.63284 19079260_data_upbuilt_filtered.csv
0.0573 0.0123 73759 0.1561936834 0.0191 0.0252841145 5586 0.169 0 0.00001 rs7336332 13 27484267 2.63284 19079260_data_upbuilt_filtered.csv
0.0409 0.0092 73759 0.4298444312 0.0111 0.0190446285 5586 0.409 0 0.00001 rs4788102 16 28862077 2.63284 19079260_data_upbuilt_filtered.csv
0.0806 0.0088 70734 0.4012962366 0.0955 0.01944945 5586 0.41 0 0.00001 rs3751812 16 53784548 2.63284 19079260_data_upbuilt_filtered.csv
0.0351 0.0077 73759 0.4651047869 0.0305 0.0185426834 5586 0.442 0 0.00001 rs1350341 18 60175300 2.63284 19079260_data_upbuilt_filtered.csv
