# Supplementary material for: Statistical correction of the Winner’s Curse explains replication variability in quantitative trait genome-wide association studies
Source: PLoS Genet. 2017 Jul 17;13(7):e1006916. doi: 10.1371/journal.pgen.1006916 (PMC5536394; doi:10.1371/journal.pgen.1006916)
Supplement: S1 Dataset — Each file corresponds to a single PMID as listed in the filename. Only includes data for 100 studies used in analysis. For full citations, see S1 File. (TGZ) [file pgen.1006916.s013.tgz › 19305408_data_upbuilt_filtered_upbuilt.csv]

beta.disc se.disc n.disc freq.disc beta.rep se.rep n.rep freq.rep trait.mean p.thresh rsid chr pos trait.var file.tag
0.21 0.02 13241 0.26 0.16 0.01 15854 0.26 0 0.0000001 rs12143842 1 162064100 1.10521 19305408_data_upbuilt_filtered.csv
-0.12 0.02 13440 0.24 -0.09 0.01 15854 0.24 0 0.0000001 rs37062 16 58533334 1.10521 19305408_data_upbuilt_filtered.csv
0.09 0.01 12707 0.47 0.08 0.01 15854 0.47 0 0.0000001 rs11756438 6 118672469 1.10521 19305408_data_upbuilt_filtered.csv
0.12 0.02 13211 0.13 0.08 0.02 15854 0.13 0 0.0000001 rs12576239 11 2481089 1.10521 19305408_data_upbuilt_filtered.csv
0.12 0.02 6480 0.28 0.08 0.01 15854 0.28 0 0.0000001 rs846111 1 6219310 1.10521 19305408_data_upbuilt_filtered.csv
0.08 0.01 10543 0.49 0.07 0.01 15854 0.49 0 0.0000001 rs8049607 16 11597897 1.10521 19305408_data_upbuilt_filtered.csv
0.48 0.09 7644 0.01 -0.06 0.04 15854 0.01 0 0.0000001 rs1805128 21 34449382 1.10521 19305408_data_upbuilt_filtered.csv
-0.08 0.01 13491 0.34 -0.06 0.01 15854 0.34 0 0.0000001 rs12053903 3 38551902 1.10521 19305408_data_upbuilt_filtered.csv
-0.07 0.01 13488 0.46 -0.05 0.01 15854 0.46 0 0.0000001 rs2074518 17 34997363 1.10521 19305408_data_upbuilt_filtered.csv
-0.084 0.01575 12932 0.25 -0.08 0.01 15854 0.25 0 0.0000001 rs2968864 7 150925074 1.10521 19305408_data_upbuilt_filtered.csv
