# Supplementary material for: Statistical correction of the Winner’s Curse explains replication variability in quantitative trait genome-wide association studies
Source: PLoS Genet. 2017 Jul 17;13(7):e1006916. doi: 10.1371/journal.pgen.1006916 (PMC5536394; doi:10.1371/journal.pgen.1006916)
Supplement: S1 Dataset — Each file corresponds to a single PMID as listed in the filename. Only includes data for 100 studies used in analysis. For full citations, see S1 File. (TGZ) [file pgen.1006916.s013.tgz › 19305409_data_upbuilt_filtered_upbuilt.csv]

beta.disc se.disc n.disc freq.disc beta.rep se.rep n.rep freq.rep trait.mean p.thresh rsid chr pos trait.var file.tag
1.4893 0.2523 8624 0.29 2.14 0.368 6192 0.286 392.6594 0.00000005 rs846111 1 6219310 315.479 19305409_data_upbuilt_filtered.csv
2.8793 0.2315 15854 0.24 3.771 0.263 12709 0.286 392.6594 0.00000005 rs12143842 1 162064100 315.479 19305409_data_upbuilt_filtered.csv
2.0469 0.2915 15854 0.867 1.405 0.342 13602 0.882 392.6594 0.00000005 rs10919071 1 169130245 315.479 19305409_data_upbuilt_filtered.csv
-1.2696 0.2306 15854 0.233 -1.387 0.268 12894 0.25 392.6594 0.00000005 rs11129795 3 38547672 315.479 19305409_data_upbuilt_filtered.csv
1.6426 0.1997 15854 0.441 1.386 0.228 12619 0.46 392.6594 0.00000005 rs11970286 6 118359211 315.479 19305409_data_upbuilt_filtered.csv
-1.3491 0.2289 15854 0.29 -1.403 0.263 12802 0.225 392.6594 0.00000005 rs2968863 7 150926049 315.479 19305409_data_upbuilt_filtered.csv
1.4412 0.2503 15854 0.2 1.877 0.298 12690 0.218 392.6594 0.00000005 rs12296050 11 2468112 315.479 19305409_data_upbuilt_filtered.csv
1.2469 0.2248 15854 0.458 1.456 0.263 10078 0.494 392.6594 0.00000005 rs8049607 16 11597897 315.479 19305409_data_upbuilt_filtered.csv
1.6639 0.2344 15854 0.744 1.982 0.263 12506 0.719 392.6594 0.00000005 rs7188697 16 58588274 315.479 19305409_data_upbuilt_filtered.csv
-1.1555 0.2093 15854 0.351 -1.024 0.248 12440 0.346 392.6594 0.00000005 rs17779747 17 70498851 315.479 19305409_data_upbuilt_filtered.csv
