# Supplementary material for: Statistical correction of the Winner’s Curse explains replication variability in quantitative trait genome-wide association studies
Source: PLoS Genet. 2017 Jul 17;13(7):e1006916. doi: 10.1371/journal.pgen.1006916 (PMC5536394; doi:10.1371/journal.pgen.1006916)
Supplement: S1 Dataset — Each file corresponds to a single PMID as listed in the filename. Only includes data for 100 studies used in analysis. For full citations, see S1 File. (TGZ) [file pgen.1006916.s013.tgz › 19343178_data_upbuilt_filtered_upbuilt.csv]

beta.disc se.disc n.disc freq.disc beta.rep se.rep n.rep freq.rep trait.mean p.thresh rsid chr pos trait.var file.tag
-0.0535 0.0131 12611 0.258 -0.069 0.0283 4275 0.258 0 0.0001 rs10472828 5 32888712 1.04888 19343178_data_upbuilt_filtered.csv
0.0671 0.0166 12611 0.225 0.0446 0.0365 4275 0.225 0 0.0001 rs11809207 1 26194649 1.04888 19343178_data_upbuilt_filtered.csv
0.0622 0.0141 12611 0.457 0.0779 0.0315 4275 0.457 0 0.0001 rs1182179 7 2834014 1.04888 19343178_data_upbuilt_filtered.csv
0.084 0.0178 12611 0.408 0.149 0.0393 4275 0.408 0 0.0001 rs12189801 6 142320469 1.04888 19343178_data_upbuilt_filtered.csv
0.0579 0.0142 12611 0.342 0.0148 0.033 4275 0.342 0 0.0001 rs12325866 17 63678614 1.04888 19343178_data_upbuilt_filtered.csv
-0.0663 0.0169 12611 0.478 -0.105 0.076 840 0.478 0 0.0001 rs1402078 X 93262662 1.04888 19343178_data_upbuilt_filtered.csv
0.0529 0.0132 12611 0.3 0.0288 0.0331 3134 0.3 0 0.0001 rs1523632 7 17030344 1.04888 19343178_data_upbuilt_filtered.csv
-0.0703 0.0135 12611 0.075 -0.0433 0.0309 4275 0.075 0 0.0001 rs2282978 7 92635096 1.04888 19343178_data_upbuilt_filtered.csv
0.0567 0.0136 12611 0.375 0.042 0.0306 4275 0.375 0 0.0001 rs2714357 6 7225762 1.04888 19343178_data_upbuilt_filtered.csv
-0.0985 0.0161 12611 0.392 -0.0293 0.0455 3435 0.392 0 0.0001 rs3118914 13 50542765 1.04888 19343178_data_upbuilt_filtered.csv
0.0458 0.0113 12611 0.367 -0.069 0.05 840 0.367 0 0.0001 rs3125945 X 71038886 1.04888 19343178_data_upbuilt_filtered.csv
-0.0724 0.0169 12611 0.217 0.019 0.0347 4275 0.217 0 0.0001 rs3752556 16 739761 1.04888 19343178_data_upbuilt_filtered.csv
-0.0846 0.0149 12611 0.155 -0.0096 0.0324 4275 0.155 0 0.0001 rs4711269 6 31387042 1.04888 19343178_data_upbuilt_filtered.csv
0.0575 0.0128 12611 0.322 0.047 0.0289 4275 0.322 0 0.0001 rs4842838 15 83913372 1.04888 19343178_data_upbuilt_filtered.csv
-0.087 0.0133 12611 0.05 -0.1056 0.0304 4275 0.05 0 0.0001 rs4911494 20 35384111 1.04888 19343178_data_upbuilt_filtered.csv
0.0706 0.0132 12611 0.35 0.0485 0.0289 4275 0.35 0 0.0001 rs6763931 3 141383991 1.04888 19343178_data_upbuilt_filtered.csv
0.1036 0.0189 12611 0.392 0.0578 0.0424 4275 0.392 0 0.0001 rs6854334 4 17859587 1.04888 19343178_data_upbuilt_filtered.csv
-0.0579 0.0141 12611 0.317 -0.0107 0.0339 3134 0.317 0 0.0001 rs7086883 10 103809082 1.04888 19343178_data_upbuilt_filtered.csv
0.074 0.0149 12611 0.117 0.0607 0.033 4275 0.117 0 0.0001 rs710841 4 81228677 1.04888 19343178_data_upbuilt_filtered.csv
0.064 0.0135 12611 0.112 -0.0485 0.031 4275 0.112 0 0.0001 rs742106 6 15524249 1.04888 19343178_data_upbuilt_filtered.csv
-0.0942 0.0211 12611 0.1 -0.0212 0.0459 4275 0.1 0 0.0001 rs7533282 1 57167823 1.04888 19343178_data_upbuilt_filtered.csv
0.0553 0.0133 12611 0.258 -0.0216 0.0294 4275 0.258 0 0.0001 rs753628 3 194838744 1.04888 19343178_data_upbuilt_filtered.csv
-0.0642 0.0146 12611 0.367 -0.0077 0.032 4275 0.367 0 0.0001 rs7596521 2 46691526 1.04888 19343178_data_upbuilt_filtered.csv
0.0843 0.017 12611 0.161 0.0571 0.0381 4275 0.161 0 0.0001 rs7742369 6 34197944 1.04888 19343178_data_upbuilt_filtered.csv
-0.0844 0.0191 12611 0.392 -0.04 0.0414 4275 0.392 0 0.0001 rs7815788 8 56266461 1.04888 19343178_data_upbuilt_filtered.csv
0.0687 0.0142 12611 0.233 0.0856 0.0317 4275 0.233 0 0.0001 rs849141 7 28145472 1.04888 19343178_data_upbuilt_filtered.csv
-0.0787 0.0129 12611 0.167 -0.0886 0.0296 4275 0.167 0 0.0001 rs8756 12 65965972 1.04888 19343178_data_upbuilt_filtered.csv
0.055 0.0131 12611 0.15 0.0184 0.0377 3435 0.15 0 0.0001 rs910316 14 75159339 1.04888 19343178_data_upbuilt_filtered.csv
0.0704 0.0148 12611 0.15 0.067 0.046 2294 0.15 0 0.0001 rs9358913 6 26239176 1.04888 19343178_data_upbuilt_filtered.csv
-0.0824 0.0154 12611 0.342 -0.0074 0.035 4275 0.342 0 0.0001 rs955748 4 183294522 1.04888 19343178_data_upbuilt_filtered.csv
