# Supplementary material for: Statistical correction of the Winner’s Curse explains replication variability in quantitative trait genome-wide association studies
Source: PLoS Genet. 2017 Jul 17;13(7):e1006916. doi: 10.1371/journal.pgen.1006916 (PMC5536394; doi:10.1371/journal.pgen.1006916)
Supplement: S1 Dataset — Each file corresponds to a single PMID as listed in the filename. Only includes data for 100 studies used in analysis. For full citations, see S1 File. (TGZ) [file pgen.1006916.s013.tgz › 19587794_data_upbuilt_filtered_upbuilt.csv]

beta.disc se.disc n.disc freq.disc beta.rep se.rep n.rep freq.rep trait.mean p.thresh rsid chr pos trait.var file.tag
0.15 0.0289002831 3558 0.26 0.18 0.0092930301 29527 0.25 402.0416 0.000001 rs12143842 1 162064100 1.10505 19587794_data_upbuilt_filtered.csv
0.12 0.0241024904 3558 0.48 0.09 0.0079876127 29527 0.5 402.0416 0.000001 rs11153730 6 118346359 1.10505 19587794_data_upbuilt_filtered.csv
0.18 0.0319704409 3558 0.19 0.01 0.0092565222 29527 0.2 402.0416 0.000001 rs885170 13 34623652 1.10505 19587794_data_upbuilt_filtered.csv
0.13 0.0260950577 3558 0.31 0.023 0.0085434618 29527 0.32 402.0416 0.000001 rs6038729 20 7157110 1.10505 19587794_data_upbuilt_filtered.csv
0.4 0.077320143 3558 0.03 0.053 0.0245703355 29527 0.03 402.0416 0.000001 rs2832357 21 29491574 1.10505 19587794_data_upbuilt_filtered.csv
