# Supplementary material for: Statistical correction of the Winner’s Curse explains replication variability in quantitative trait genome-wide association studies
Source: PLoS Genet. 2017 Jul 17;13(7):e1006916. doi: 10.1371/journal.pgen.1006916 (PMC5536394; doi:10.1371/journal.pgen.1006916)
Supplement: S1 Dataset — Each file corresponds to a single PMID as listed in the filename. Only includes data for 100 studies used in analysis. For full citations, see S1 File. (TGZ) [file pgen.1006916.s013.tgz › 19772629_data_upbuilt_filtered_upbuilt.csv]

beta.disc se.disc n.disc freq.disc beta.rep se.rep n.rep freq.rep trait.mean p.thresh rsid chr pos trait.var file.tag
-4.53 0.9225760063 1297 0.1 -1.57 0.8010351274 747 0.1 61.6 0.00001 rs17565841 15 27752101 194.862 19772629_data_upbuilt_filtered.csv
-2.05 0.4482496366 1297 0.41 -0.62 0.5620714768 747 0.41 61.6 0.00001 rs10918270 1 161945711 123.949 19772629_data_upbuilt_filtered.csv
-3.13 0.6144100888 1297 0.28 -0.42 0.5559857632 747 0.28 61.6 0.00001 rs12261736 10 51308844 193.311 19772629_data_upbuilt_filtered.csv
2.46 0.5485257473 1297 0.49 0.5 0.5695433536 747 0.49 61.6 0.00001 rs4771006 13 26708547 191.868 19772629_data_upbuilt_filtered.csv
2.2 0.4748304868 1297 0.44 0.02 0.7978009969 747 0.44 61.6 0.00001 rs1420143 7 29508708 141.612 19772629_data_upbuilt_filtered.csv
2.6 0.5862234066 1297 0.25 -0.31 0.8045251343 747 0.25 61.6 0.00001 rs6936388 6 42199748 164.483 19772629_data_upbuilt_filtered.csv
2.44 0.4971453859 1297 0.27 -0.69 0.6657446653 747 0.27 61.6 0.00001 rs10147486 14 47515816 123.92 19772629_data_upbuilt_filtered.csv
-2.67 0.53493966 1297 0.33 0.68 0.5071769137 747 0.33 61.6 0.00001 rs7076519 10 126060270 160.844 19772629_data_upbuilt_filtered.csv
