# Supplementary material for: Statistical correction of the Winner’s Curse explains replication variability in quantitative trait genome-wide association studies
Source: PLoS Genet. 2017 Jul 17;13(7):e1006916. doi: 10.1371/journal.pgen.1006916 (PMC5536394; doi:10.1371/journal.pgen.1006916)
Supplement: S1 Dataset — Each file corresponds to a single PMID as listed in the filename. Only includes data for 100 studies used in analysis. For full citations, see S1 File. (TGZ) [file pgen.1006916.s013.tgz › 19802338_data_upbuilt_filtered_upbuilt.csv]

beta.disc se.disc n.disc freq.disc beta.rep se.rep n.rep freq.rep trait.mean p.thresh rsid chr pos trait.var file.tag
-5.64 0.7982412007 6166 0.203 -1.2622 1.6118 964 0.1997593361 122 0.0000001 rs11668477 19 11084354 1235.6 19802338_data_upbuilt_filtered.csv
-4.49 0.8024320118 6201 0.198 -3.5917 1.6017 964 0.1967593361 122 0.0000001 rs312985 2 21155933 1235.6 19802338_data_upbuilt_filtered.csv
-6.79 0.7616799769 6194 0.216 -5.0495 1.589 962 0.2013513514 122 0.0000001 rs646776 1 109275908 1235.6 19802338_data_upbuilt_filtered.csv
3.83 0.6526472153 5950 0.41 1.5264 1.2892 962 0.4304864865 122 0.0000001 rs6859 19 44878777 1235.6 19802338_data_upbuilt_filtered.csv
-1.55 0.2748202196 6184 0.479 -1.6232 0.5045 963 0.46 54 0.0000001 rs415799 15 58398555 227.802 19802338_data_upbuilt_filtered.csv
-3.58 0.3506577138 6216 0.182 -2.7746 0.6299 964 0.1888340249 54 0.0000001 rs7499892 16 56972678 227.802 19802338_data_upbuilt_filtered.csv
