# Supplementary material for: Statistical correction of the Winner’s Curse explains replication variability in quantitative trait genome-wide association studies
Source: PLoS Genet. 2017 Jul 17;13(7):e1006916. doi: 10.1371/journal.pgen.1006916 (PMC5536394; doi:10.1371/journal.pgen.1006916)
Supplement: S1 Dataset — Each file corresponds to a single PMID as listed in the filename. Only includes data for 100 studies used in analysis. For full citations, see S1 File. (TGZ) [file pgen.1006916.s013.tgz › 19853236_data_upbuilt_filtered_upbuilt.csv]

beta.disc se.disc n.disc f.disc beta.rep se.rep n.rep f.rep trait.mean p.thresh rsid chr pos trait.var file.tag
-0.17 0.02 4225 0.5 -0.12 0.04 1517 0.48 0 5.5E-09 rs7023923 9 111163254 0.979398 19853236_data_upbuilt_filtered.csv
0.13 0.02 5946 0.73 0.17 0.05 1542 0.75 0 5.5E-09 rs12661667 6 41824807 0.979398 19853236_data_upbuilt_filtered.csv
-0.11 0.02 5938 0.53 -0.15 0.04 1405 0.56 0 5.5E-09 rs592423 6 139519556 0.979398 19853236_data_upbuilt_filtered.csv
