# Supplementary material for: Statistical correction of the Winner’s Curse explains replication variability in quantitative trait genome-wide association studies
Source: PLoS Genet. 2017 Jul 17;13(7):e1006916. doi: 10.1371/journal.pgen.1006916 (PMC5536394; doi:10.1371/journal.pgen.1006916)
Supplement: S1 Dataset — Each file corresponds to a single PMID as listed in the filename. Only includes data for 100 studies used in analysis. For full citations, see S1 File. (TGZ) [file pgen.1006916.s013.tgz › 20010834_data_upbuilt_filtered_upbuilt.csv]

beta.disc se.disc n.disc freq.disc beta.rep se.rep n.rep freq.rep trait.mean p.thresh rsid chr pos trait.var file.tag
0.059 0.013 18724 0.81 0.0116 0.0155 22090 0.800797646 0 0.00005 rs897496 1 18085887 1.08818 20010834_data_upbuilt_filtered.csv
0.057 0.013 18963 0.21 0.0174 0.0164 20074 0.2091212514 0 0.00005 rs2345493 2 18110935 1.08818 20010834_data_upbuilt_filtered.csv
-0.047 0.011 20212 0.4 0.01 0.0126 22092 0.4172021546 0 0.00005 rs1531133 2 46616492 1.08818 20010834_data_upbuilt_filtered.csv
0.088 0.019 19115 0.92 -0.0226 0.0252 19072 0.9272378356 0 0.00005 rs7569940 2 67035282 1.08818 20010834_data_upbuilt_filtered.csv
0.054 0.011 19918 0.6 0.0081 0.0126 22016 0.580800327 0 0.00005 rs955027 3 26905924 1.08818 20010834_data_upbuilt_filtered.csv
0.045 0.011 18792 0.4 -0.014 0.051 831 0.36 0 0.00005 rs3995090 5 148466252 1.08818 20010834_data_upbuilt_filtered.csv
-0.108 0.023 19665 0.95 -0.0078 0.0255 21008 0.9316774562 0 0.00005 rs16889761 6 24875111 1.08818 20010834_data_upbuilt_filtered.csv
-0.063 0.014 19334 0.17 -0.0328 0.019 19523 0.1512938585 0 0.00005 rs7749057 6 32481127 1.08818 20010834_data_upbuilt_filtered.csv
0.048 0.011 19887 0.42 0.0379 0.0126 21561 0.4287713928 0 0.00005 rs2395730 6 39816589 1.08818 20010834_data_upbuilt_filtered.csv
-0.047 0.01 20147 0.53 -0.0048 0.0125 22070 0.5304000906 0 0.00005 rs354532 6 111227610 1.08818 20010834_data_upbuilt_filtered.csv
-0.069 0.014 19705 0.17 0.0126 0.0189 21138 0.1433153562 0 0.00005 rs1377747 11 84188397 1.08818 20010834_data_upbuilt_filtered.csv
0.082 0.014 19875 0.84 0.0615 0.0173 21051 0.849161085 0 0.00005 rs12899618 15 71352781 1.08818 20010834_data_upbuilt_filtered.csv
0.077 0.017 15971 0.88 -0.0067 0.02 20184 0.8691627031 0 0.00005 rs3815 19 52793924 1.08818 20010834_data_upbuilt_filtered.csv
-0.072 0.015 20009 0.87 0.0064 0.0099 21692 0.8704066015 0 0.00005 rs2284131 1 171326146 1.08818 20010834_data_upbuilt_filtered.csv
0.06 0.013 18963 0.21 0.0118 0.0089 20074 0.2091212514 0 0.00005 rs2345493 2 18110935 1.08818 20010834_data_upbuilt_filtered.csv
0.057 0.011 18710 0.59 0.0271 0.0069 21697 0.6079674609 0 0.00005 rs2571445 2 217818431 1.08818 20010834_data_upbuilt_filtered.csv
-0.047 0.011 19288 0.46 0.0113 0.0069 20366 0.46 0 0.00005 rs7641743 3 59905284 1.08818 20010834_data_upbuilt_filtered.csv
-0.05 0.012 19320 0.7 -0.0077 0.0079 21066 0.6815703029 0 0.00005 rs3975403 3 151366530 1.08818 20010834_data_upbuilt_filtered.csv
0.065 0.012 18502 0.73 -0.0028 0.0079 19424 0.728699547 0 0.00005 rs16894256 4 17045847 1.08818 20010834_data_upbuilt_filtered.csv
0.055 0.012 18422 0.71 0.0106 0.0079 19016 0.6846329407 0 0.00005 rs4337743 4 37321203 1.08818 20010834_data_upbuilt_filtered.csv
0.135 0.022 20179 0.06 0.0659 0.0139 22092 0.0688009234 0 0.00005 rs10516526 4 105767747 1.08818 20010834_data_upbuilt_filtered.csv
0.058 0.011 18792 0.4 -0.037 0.05 831 0.36 0 0.00005 rs3995090 5 148466252 1.08818 20010834_data_upbuilt_filtered.csv
-0.047 0.011 20151 0.34 -0.0224 0.0069 21683 0.3416215468 0 0.00005 rs4331881 5 157517467 1.08818 20010834_data_upbuilt_filtered.csv
0.098 0.023 19965 0.94 0.0052 0.0139 22088 0.9307959073 0 0.00005 rs209801 6 11960278 1.08818 20010834_data_upbuilt_filtered.csv
-0.054 0.012 20173 0.76 0.0081 0.0079 22046 0.7703991654 0 0.00005 rs1029563 7 85109179 1.08818 20010834_data_upbuilt_filtered.csv
0.07 0.016 19665 0.12 0.0103 0.0109 20549 0.1187649034 0 0.00005 rs17708090 8 10327081 1.08818 20010834_data_upbuilt_filtered.csv
-0.054 0.011 19408 0.42 -0.003 0.0069 20913 0.4215301487 0 0.00005 rs10843098 12 28116709 1.08818 20010834_data_upbuilt_filtered.csv
-0.052 0.012 18344 0.7 -0.0199 0.0079 20928 0.6645928899 0 0.00005 rs11067283 12 114758086 1.08818 20010834_data_upbuilt_filtered.csv
0.057 0.013 19730 0.23 0.0051 0.0089 20868 0.2291633122 0 0.00005 rs12324489 15 60312592 1.08818 20010834_data_upbuilt_filtered.csv
0.051 0.011 20155 0.41 -0.0007 0.0069 22010 0.4356019991 0 0.00005 rs1126045 16 77988026 1.08818 20010834_data_upbuilt_filtered.csv
