# Supplementary material for: Statistical correction of the Winner’s Curse explains replication variability in quantitative trait genome-wide association studies
Source: PLoS Genet. 2017 Jul 17;13(7):e1006916. doi: 10.1371/journal.pgen.1006916 (PMC5536394; doi:10.1371/journal.pgen.1006916)
Supplement: S1 Dataset — Each file corresponds to a single PMID as listed in the filename. Only includes data for 100 studies used in analysis. For full citations, see S1 File. (TGZ) [file pgen.1006916.s013.tgz › 20045101_data_upbuilt_filtered_upbuilt.csv]

beta.disc se.disc n.disc f.disc beta.rep se.rep n.rep f.rep trait.mean p.thresh rsid chr pos trait.var file.tag
0.37 0.03 2495 0.32 0.3 0.05 959 0.28 1.79 8.3E-09 rs2524054 6 31284619 0.917271 20045101_data_upbuilt_filtered.csv
-0.31 0.03 2497 0.32 -0.35 0.06 881 0.28 0.61 8.3E-09 rs2524054 6 31284619 0.935811 20045101_data_upbuilt_filtered.csv
-0.24 0.03 2474 0.42 -0.08 0.07 584 0.36 0.23 8.3E-09 rs1838149 17 35492283 1.0563 20045101_data_upbuilt_filtered.csv
