# Supplementary material for: Statistical correction of the Winner’s Curse explains replication variability in quantitative trait genome-wide association studies
Source: PLoS Genet. 2017 Jul 17;13(7):e1006916. doi: 10.1371/journal.pgen.1006916 (PMC5536394; doi:10.1371/journal.pgen.1006916)
Supplement: S1 Dataset — Each file corresponds to a single PMID as listed in the filename. Only includes data for 100 studies used in analysis. For full citations, see S1 File. (TGZ) [file pgen.1006916.s013.tgz › 20139977_data_upbuilt_filtered_upbuilt.csv]

beta.disc se.disc n.disc freq.disc beta.rep se.rep n.rep freq.rep trait.mean p.thresh rsid chr pos trait.var file.tag
-0.034 0.008 2917 0.26 -0.0303 0.006 9492 0.2777665402 1.569662 0.00002 rs16847897 3 169850328 0.0808396 20139977_data_upbuilt_filtered.csv
-0.044 0.01 2917 0.24 -0.001 0.009 2020 0.25 1.569662 0.00002 rs10511887 9 31837336 0.0808396 20139977_data_upbuilt_filtered.csv
0.046 0.01 2917 0.13 -0.007 0.013 2020 0.11 1.569662 0.00002 rs610160 11 105826169 0.0808396 20139977_data_upbuilt_filtered.csv
