# Supplementary material for: Statistical correction of the Winner’s Curse explains replication variability in quantitative trait genome-wide association studies
Source: PLoS Genet. 2017 Jul 17;13(7):e1006916. doi: 10.1371/journal.pgen.1006916 (PMC5536394; doi:10.1371/journal.pgen.1006916)
Supplement: S1 Dataset — Each file corresponds to a single PMID as listed in the filename. Only includes data for 100 studies used in analysis. For full citations, see S1 File. (TGZ) [file pgen.1006916.s013.tgz › 20172861_data_upbuilt_filtered_upbuilt.csv]

beta.disc se.disc n.disc freq.disc beta.rep se.rep n.rep freq.rep trait.mean p.thresh rsid chr pos trait.var file.tag
-0.105 0.019 5771 0.481 -0.079 0.034 1894 0.481 3.5 0.00000005 rs8070454 17 40004501 0.99991 20172861_data_upbuilt_filtered.csv
-0.118 0.02 5771 0.301 -0.089 0.037 1894 0.301 3.5 0.00000005 rs2072910 20 9384656 0.99991 20172861_data_upbuilt_filtered.csv
