# Supplementary material for: Statistical correction of the Winner’s Curse explains replication variability in quantitative trait genome-wide association studies
Source: PLoS Genet. 2017 Jul 17;13(7):e1006916. doi: 10.1371/journal.pgen.1006916 (PMC5536394; doi:10.1371/journal.pgen.1006916)
Supplement: S1 Dataset — Each file corresponds to a single PMID as listed in the filename. Only includes data for 100 studies used in analysis. For full citations, see S1 File. (TGZ) [file pgen.1006916.s013.tgz › 20639394_data_upbuilt_filtered_upbuilt.csv]

beta.disc se.disc n.disc f.disc beta.rep se.rep n.rep f.rep trait.mean p.thresh rsid chr pos trait.var file.tag
0.09749 0.0059603465 8841 0.2012 0.1425 0.0163070341 1096 0.2045 0.6 0.0000001 rs12615708 2 233675200 0.100028 20639394_data_upbuilt_filtered.csv
0.03671 0.0052318181 8841 0.3012 0.03503 0.0147049543 1096 0.3045 0.6 0.0000001 rs11045583 12 20886464 0.100028 20639394_data_upbuilt_filtered.csv
-0.0331 0.0054017186 8841 0.2587 -0.009034 0.0177111745 1096 0.1718 0.6 0.0000001 rs2667011 2 160010548 0.100028 20639394_data_upbuilt_filtered.csv
0.02888 0.0048148322 8841 0.4209 -0.01067 0.020247034 1096 0.1298 0.6 0.0000001 rs17096653 14 30389183 0.100028 20639394_data_upbuilt_filtered.csv
0.07315 0.0126608999 8841 0.0379 0.0927 0.0623379315 1096 0.01224 0.6 0.0000001 rs3008706 9 16034540 0.100028 20639394_data_upbuilt_filtered.csv
