# Supplementary material for: Statistical correction of the Winner’s Curse explains replication variability in quantitative trait genome-wide association studies
Source: PLoS Genet. 2017 Jul 17;13(7):e1006916. doi: 10.1371/journal.pgen.1006916 (PMC5536394; doi:10.1371/journal.pgen.1006916)
Supplement: S1 Dataset — Each file corresponds to a single PMID as listed in the filename. Only includes data for 100 studies used in analysis. For full citations, see S1 File. (TGZ) [file pgen.1006916.s013.tgz › 20887962_data_upbuilt_filtered_upbuilt.csv]

beta.disc se.disc n.disc f.disc beta.rep se.rep n.rep f.rep trait.mean p.thresh rsid chr pos trait.var file.tag
0.089 0.0179 979 0.105 -0.014 0.0124 3022 0.086 0.82 0.0001 rs1438545 3 105333560 0.069058 20887962_data_upbuilt_filtered.csv
-0.074 0.0151 979 0.177 0.008 0.0103 3022 0.166 0.82 0.0001 rs12072620 1 190558944 0.069058 20887962_data_upbuilt_filtered.csv
-0.064 0.0137 979 0.217 -0.02 0.00874 3022 0.227 0.82 0.0001 rs4943398 13 36610927 0.069058 20887962_data_upbuilt_filtered.csv
0.066 0.0144 979 0.229 0.018 0.00905 3022 0.182 0.82 0.0001 rs4936310 11 111030036 0.069058 20887962_data_upbuilt_filtered.csv
0.063 0.014 979 0.318 -0.014 0.00814 3022 0.268 0.82 0.0001 rs436753 8 87518633 0.069058 20887962_data_upbuilt_filtered.csv
0.063 0.0143 979 0.23 -0.008 0.00824 3022 0.245 0.82 0.0001 rs7148411 14 20091123 0.069058 20887962_data_upbuilt_filtered.csv
-0.064 0.0146 979 0.198 0.008 0.00915 3022 0.195 0.82 0.0001 rs17251474 12 92171542 0.069058 20887962_data_upbuilt_filtered.csv
0.068 0.0155 979 0.204 0.003 0.0108 3022 0.164 0.82 0.0001 rs17156226 5 104170027 0.069058 20887962_data_upbuilt_filtered.csv
-0.078 0.0178 979 0.118 0.008 0.0108 3022 0.114 0.82 0.0001 rs7171526 15 62417725 0.069058 20887962_data_upbuilt_filtered.csv
-0.08 0.0186 979 0.106 -0.001 0.0122 3022 0.106 0.82 0.0001 rs10957333 8 65029214 0.069058 20887962_data_upbuilt_filtered.csv
-0.087 0.0204 979 0.167 -0.018 0.00932 3022 0.183 0.82 0.0001 rs2889921 1 222166296 0.069058 20887962_data_upbuilt_filtered.csv
0.077 0.0182 979 0.192 0.004 0.0133 3022 0.071 0.82 0.0001 rs11722604 4 155943599 0.069058 20887962_data_upbuilt_filtered.csv
-0.058 0.0137 979 0.229 0.0004 0.008329797 3022 0.214 0.82 0.0001 rs2817677 10 97062071 0.069058 20887962_data_upbuilt_filtered.csv
-0.084 0.0199 979 0.106 2.529425E-05 0.005454546 3022 0.12 0.82 0.0001 rs12787172 11 90998616 0.069058 20887962_data_upbuilt_filtered.csv
0.059 0.0141 979 0.217 0.006 0.00981 3022 0.196 0.82 0.0001 rs1476220 8 105197686 0.069058 20887962_data_upbuilt_filtered.csv
0.056 0.0135 979 0.298 0.003 0.00771 3022 0.242 0.82 0.0001 rs2774181 13 89143882 0.069058 20887962_data_upbuilt_filtered.csv
0.067 0.0164 979 0.15 0.001 0.0163 3022 0.115 0.82 0.0001 rs1454385 2 52695847 0.069058 20887962_data_upbuilt_filtered.csv
0.066 0.0162 979 0.188 0.006 0.0112 3022 0.127 0.82 0.0001 rs7007361 8 110609036 0.069058 20887962_data_upbuilt_filtered.csv
0.061 0.015 979 0.169 -0.003 0.0101 3022 0.165 0.82 0.0001 rs6574554 14 80352189 0.069058 20887962_data_upbuilt_filtered.csv
-0.065 0.016 979 0.155 -0.015 0.00972 3022 0.157 0.82 0.0001 rs1436261 13 101638102 0.069058 20887962_data_upbuilt_filtered.csv
0.073 0.018 979 0.108 -0.034 0.0124 3022 0.085 0.82 0.0001 rs298771 13 63276311 0.069058 20887962_data_upbuilt_filtered.csv
-0.048 0.0119 979 0.362 0.001 0.00664 3022 0.366 0.82 0.0001 rs944906 2 129369420 0.069058 20887962_data_upbuilt_filtered.csv
-0.055 0.0136 979 0.227 -0.006 0.0083 3022 0.242 0.82 0.0001 rs692191 19 39132206 0.069058 20887962_data_upbuilt_filtered.csv
-0.052 0.0129 979 0.28 -0.001 0.0152 3022 0.257 0.82 0.0001 rs4861947 4 181363071 0.069058 20887962_data_upbuilt_filtered.csv
0.057 0.0142 979 0.239 0.006 0.00883 3022 0.212 0.82 0.0001 rs10506771 12 78138574 0.069058 20887962_data_upbuilt_filtered.csv
0.054 0.0137 979 0.238 0.014 0.00818 3022 0.253 0.82 0.0001 rs12113119 7 77685501 0.069058 20887962_data_upbuilt_filtered.csv
0.046 0.0117 979 0.461 0.002 0.00844 3022 0.44 0.82 0.0001 rs10757069 9 1963237 0.069058 20887962_data_upbuilt_filtered.csv
0.049 0.0124 979 0.307 -0.006 0.00737 3022 0.296 0.82 0.0001 rs7527741 1 71274642 0.069058 20887962_data_upbuilt_filtered.csv
0.058 0.0148 979 0.272 0.001 0.0117 3022 0.209 0.82 0.0001 rs1908355 10 56074757 0.069058 20887962_data_upbuilt_filtered.csv
0.056 0.0143 979 0.202 0.003 0.00949 3022 0.178 0.82 0.0001 rs9571656 13 66764787 0.069058 20887962_data_upbuilt_filtered.csv
-0.054 0.0138 979 0.219 -0.059 0.0086 3022 0.209 0.82 0.0001 rs12597537 16 82637031 0.069058 20887962_data_upbuilt_filtered.csv
0.05 0.0128 979 0.293 0.022 0.00793 3022 0.296 0.82 0.0001 rs17101534 10 121159361 0.069058 20887962_data_upbuilt_filtered.csv
