# Supplementary material for: Statistical correction of the Winner’s Curse explains replication variability in quantitative trait genome-wide association studies
Source: PLoS Genet. 2017 Jul 17;13(7):e1006916. doi: 10.1371/journal.pgen.1006916 (PMC5536394; doi:10.1371/journal.pgen.1006916)
Supplement: S1 Dataset — Each file corresponds to a single PMID as listed in the filename. Only includes data for 100 studies used in analysis. For full citations, see S1 File. (TGZ) [file pgen.1006916.s013.tgz › 21060863_data_upbuilt_filtered_upbuilt.csv]

beta.disc se.disc n.disc freq.disc beta.rep se.rep n.rep freq.rep trait.mean p.thresh rsid chr pos trait.var file.tag
-2 0.23 15358 0.47 -2.3 0.4 6673 0.47 143.937 0.00000005 rs2287921 19 48725015 401.009 21060863_data_upbuilt_filtered.csv
-1.8 0.27 15358 0.23 -2.1 0.46 6673 0.23 143.937 0.00000005 rs225717 6 142226962 401.009 21060863_data_upbuilt_filtered.csv
1.6 0.23 15358 0.48 1.2 0.4 6673 0.48 143.937 0.00000005 rs10774625 12 111472415 401.009 21060863_data_upbuilt_filtered.csv
2.5 0.43 15358 0.08 4.5 0.74 6673 0.08 143.937 0.00000005 rs17421627 5 88551768 401.009 21060863_data_upbuilt_filtered.csv
1.4 0.23 15358 0.39 -0.1 0.41 6673 0.39 143.937 0.00000005 rs7824557 8 11246602 401.009 21060863_data_upbuilt_filtered.csv
