# Supplementary material for: Statistical correction of the Winner’s Curse explains replication variability in quantitative trait genome-wide association studies
Source: PLoS Genet. 2017 Jul 17;13(7):e1006916. doi: 10.1371/journal.pgen.1006916 (PMC5536394; doi:10.1371/journal.pgen.1006916)
Supplement: S1 Dataset — Each file corresponds to a single PMID as listed in the filename. Only includes data for 100 studies used in analysis. For full citations, see S1 File. (TGZ) [file pgen.1006916.s013.tgz › 21124946_data_upbuilt_filtered_upbuilt.csv]

beta.disc se.disc n.disc freq.disc beta.rep se.rep n.rep freq.rep trait.mean p.thresh rsid chr pos trait.var file.tag
-6.5922 0.9956 1934 0.1654963806 -4.244 0.92 3805 0.1717056505 1100 0.00001 rs1021188 13 42541997 474.414 21124946_data_upbuilt_filtered.csv
-9.7071 1.7483 1934 0.0451654602 1.5918 1.6089 3832 0.0472781837 1100 0.00001 rs7338502 13 98497756 474.414 21124946_data_upbuilt_filtered.csv
4.7895 0.9737 1934 0.1703309204 0.2937 0.9541 3818 0.1672577266 1100 0.00001 rs211804 7 110451403 474.414 21124946_data_upbuilt_filtered.csv
-3.4956 0.7471 1934 0.4906618407 0.3916 0.6954 3828 0.4927272727 1100 0.00001 rs8102334 19 51348475 474.414 21124946_data_upbuilt_filtered.csv
-11.5313 1.0066 1934 0.0248345398 0.1527 2.405 3817 0.022758711 1100 0.00001 rs17066364 13 44941854 474.414 21124946_data_upbuilt_filtered.csv
3.7366 0.789 1934 0.3348345398 -1.3 1.72 1013 0.35 1100 0.00001 rs9541712 13 69009607 474.414 21124946_data_upbuilt_filtered.csv
4.0948 0.9468 1934 0.1648345398 -0.5326 0.9703 3835 0.1527275098 1100 0.00001 rs16877095 8 108042440 474.414 21124946_data_upbuilt_filtered.csv
-3.5362 0.8435 1934 0.2545036194 0.6706 0.8085 3789 0.2626972816 1100 0.00001 rs4280044 12 77199458 474.414 21124946_data_upbuilt_filtered.csv
3.7966 0.8378 1934 0.3354963806 1.2787 0.7597 3795 0.3118735178 1100 0.00001 rs11875173 18 67188712 474.414 21124946_data_upbuilt_filtered.csv
