# Supplementary material for: Statistical correction of the Winner’s Curse explains replication variability in quantitative trait genome-wide association studies
Source: PLoS Genet. 2017 Jul 17;13(7):e1006916. doi: 10.1371/journal.pgen.1006916 (PMC5536394; doi:10.1371/journal.pgen.1006916)
Supplement: S1 Dataset — Each file corresponds to a single PMID as listed in the filename. Only includes data for 100 studies used in analysis. For full citations, see S1 File. (TGZ) [file pgen.1006916.s013.tgz › 21196492_data_upbuilt_filtered_upbuilt.csv]

beta.disc se.disc n.disc freq.disc beta.rep se.rep n.rep freq.rep trait.mean p.thresh rsid chr pos trait.var file.tag
0.16 0.019 10122 0.12 0.174 0.037 2742 0.12 0 0.00000005 rs3093059 1 159715346 0.882775 21196492_data_upbuilt_filtered.csv
0.104 0.017 10122 0.19 0.098 0.034 2742 0.19 0 0.00000005 rs2097677 7 22693220 0.882775 21196492_data_upbuilt_filtered.csv
0.08 0.014 10122 0.47 0.028 0.026 2742 0.47 0 0.00000005 rs7310409 12 120987058 0.882775 21196492_data_upbuilt_filtered.csv
