# Supplementary material for: Statistical correction of the Winner’s Curse explains replication variability in quantitative trait genome-wide association studies
Source: PLoS Genet. 2017 Jul 17;13(7):e1006916. doi: 10.1371/journal.pgen.1006916 (PMC5536394; doi:10.1371/journal.pgen.1006916)
Supplement: S1 Dataset — Each file corresponds to a single PMID as listed in the filename. Only includes data for 100 studies used in analysis. For full citations, see S1 File. (TGZ) [file pgen.1006916.s013.tgz › 21572416_data_upbuilt_filtered_upbuilt.csv]

beta.disc se.disc n.disc f.disc beta.rep se.rep n.rep f.rep trait.mean p.thresh rsid chr pos trait.var file.tag
0.5 0.107 19251 0.472 0.25 0.142 10465 0.503 76.18644 0.00001 rs17030613 1 112648185 111.74 21572416_data_upbuilt_filtered.csv
0.973 0.174 18867 0.601 0.563 0.246 10465 0.618 124.8082 0.00001 rs16849225 2 164050310 278.041 21572416_data_upbuilt_filtered.csv
0.789 0.17 19033 0.485 0.657 0.241 10463 0.537 124.8082 0.00001 rs6825911 4 110460482 278.041 21572416_data_upbuilt_filtered.csv
1.028 0.223 16268 0.78 1.411 0.276 10453 0.749 124.8082 0.00001 rs11066280 12 112379979 278.041 21572416_data_upbuilt_filtered.csv
0.726 0.142 16268 0.78 0.829 0.163 10453 0.749 76.18644 0.00001 rs11066280 12 112379979 111.74 21572416_data_upbuilt_filtered.csv
0.544 0.122 19286 0.745 0.482 0.164 10460 0.746 76.18644 0.00001 rs35444 12 115114632 111.74 21572416_data_upbuilt_filtered.csv
0.526 0.108 19605 0.414 -0.112 0.144 10452 0.457 76.18644 0.00001 rs1930 2 80287547 111.74 21572416_data_upbuilt_filtered.csv
0.563 0.126 19564 0.245 -0.093 0.16 10446 0.27 76.18644 0.00001 rs10803666 2 233930302 111.74 21572416_data_upbuilt_filtered.csv
-0.526 0.115 17723 0.41 0.151 0.142 10449 0.438 76.18644 0.00001 rs17763297 3 8274423 111.74 21572416_data_upbuilt_filtered.csv
-1.234 0.277 19595 0.892 0.312 0.36 10463 0.873 124.8082 0.00001 rs2880439 8 105256967 278.041 21572416_data_upbuilt_filtered.csv
-0.917 0.204 17915 0.917 -0.09 0.252 10452 0.914 76.18644 0.00001 rs9805506 13 66941458 111.74 21572416_data_upbuilt_filtered.csv
0.858 0.179 19557 0.902 0.238 0.2 10456 0.851 76.18644 0.00001 rs16962035 16 60389334 111.74 21572416_data_upbuilt_filtered.csv
0.811 0.18 19601 0.319 -0.021 0.256 10446 0.336 124.8082 0.00001 rs923376 17 3489792 278.041 21572416_data_upbuilt_filtered.csv
