# Supplementary material for: Statistical correction of the Winner’s Curse explains replication variability in quantitative trait genome-wide association studies
Source: PLoS Genet. 2017 Jul 17;13(7):e1006916. doi: 10.1371/journal.pgen.1006916 (PMC5536394; doi:10.1371/journal.pgen.1006916)
Supplement: S1 Dataset — Each file corresponds to a single PMID as listed in the filename. Only includes data for 100 studies used in analysis. For full citations, see S1 File. (TGZ) [file pgen.1006916.s013.tgz › 21665993_data_upbuilt_filtered_upbuilt.csv]

beta.disc se.disc n.disc f.disc beta.rep se.rep n.rep f.rep trait.mean p.thresh rsid chr pos trait.var file.tag
-0.1272 0.0253 4289 0.157227792 0.131 0.034 2142 0.23 0 0.000001 rs2275525 1 11109619 1.23266 21665993_data_upbuilt_filtered.csv
0.1674 0.0339 4289 0.231273024 -0.086 0.033 2142 0.26 0 0.000001 rs17084051 4 54221414 1.23266 21665993_data_upbuilt_filtered.csv
