# Supplementary material for: Statistical correction of the Winner’s Curse explains replication variability in quantitative trait genome-wide association studies
Source: PLoS Genet. 2017 Jul 17;13(7):e1006916. doi: 10.1371/journal.pgen.1006916 (PMC5536394; doi:10.1371/journal.pgen.1006916)
Supplement: S1 Dataset — Each file corresponds to a single PMID as listed in the filename. Only includes data for 100 studies used in analysis. For full citations, see S1 File. (TGZ) [file pgen.1006916.s013.tgz › 21706003_data_upbuilt_filtered_upbuilt.csv]

beta.disc se.disc n.disc f.disc beta.rep se.rep n.rep f.rep trait.mean p.thresh rsid chr pos trait.var file.tag
0.044 0.0076248859 36574 0.36 0.025 0.0067 39576 0.36 0 0.000001 rs2943650 2 226241205 1.03679 21706003_data_upbuilt_filtered.csv
0.039 0.0078086488 32629 0.5 0.015 0.00854 24407 0.55 0 0.000001 rs7736910 5 63744946 1.03679 21706003_data_upbuilt_filtered.csv
0.045 0.0090994232 34831 0.26 0.022 0.00814 34428 0.26 0 0.000001 rs6909893 6 112038340 1.03679 21706003_data_upbuilt_filtered.csv
0.06 0.0114230025 29050 0.81 -0.003 0.00982 34403 0.83 0 0.000001 rs17706711 8 9221772 1.03679 21706003_data_upbuilt_filtered.csv
0.044 0.00894903 32628 0.28 -0.005 0.0088 24435 0.33 0 0.000001 rs17149412 8 11824329 1.03679 21706003_data_upbuilt_filtered.csv
0.043 0.0082050675 36612 0.69 0.013 0.00788 31715 0.71 0 0.000001 rs12674913 8 22406104 1.03679 21706003_data_upbuilt_filtered.csv
0.049 0.009923404 36603 0.84 0.012 0.00978 34405 0.84 0 0.000001 rs180585 10 116048406 1.03679 21706003_data_upbuilt_filtered.csv
0.063 0.0074858599 36537 0.39 0.047 0.00713 34105 0.4 0 0.000001 rs8050136 16 53782363 1.03679 21706003_data_upbuilt_filtered.csv
