# Supplementary material for: Statistical correction of the Winner’s Curse explains replication variability in quantitative trait genome-wide association studies
Source: PLoS Genet. 2017 Jul 17;13(7):e1006916. doi: 10.1371/journal.pgen.1006916 (PMC5536394; doi:10.1371/journal.pgen.1006916)
Supplement: S1 Dataset — Each file corresponds to a single PMID as listed in the filename. Only includes data for 100 studies used in analysis. For full citations, see S1 File. (TGZ) [file pgen.1006916.s013.tgz › 21750702_data_upbuilt_filtered_upbuilt.csv]

beta.disc se.disc n.disc freq.disc beta.rep se.rep n.rep freq.rep trait.mean p.thresh rsid chr pos trait.var file.tag
0.268 0.054 2154 0.45 0.027 0.0713191967 982 0.45 3.84 0.000035 rs4751955 10 116163713 2.98792 21750702_data_upbuilt_filtered.csv
-0.349 0.077 2154 0.14 -0.042 0.1021651911 982 0.14 3.84 0.000035 rs12948266 17 15518221 2.98792 21750702_data_upbuilt_filtered.csv
-0.28 0.064 2154 0.23 0.045 0.0815328732 982 0.23 3.84 0.000035 rs510153 6 33602298 2.98792 21750702_data_upbuilt_filtered.csv
-0.329 0.076 2154 0.14 0.052 0.1002589511 982 0.14 3.84 0.000035 rs1532096 11 42891803 2.98792 21750702_data_upbuilt_filtered.csv
-0.361 0.086 2154 0.11 0.073 0.1140151999 982 0.11 3.84 0.000035 rs17023187 4 147401777 2.98792 21750702_data_upbuilt_filtered.csv
-0.22 0.052 2154 0.46 0.024 0.0720335895 982 0.46 3.84 0.000035 rs1881140 17 50239511 2.98792 21750702_data_upbuilt_filtered.csv
0.315 0.075 2154 0.14 -0.054 0.1002160156 982 0.14 3.84 0.000035 rs11841788 13 31416382 2.98792 21750702_data_upbuilt_filtered.csv
-0.383 0.092 2154 0.09 -0.045 0.12278667 982 0.09 3.84 0.000035 rs3803414 15 65913866 2.98792 21750702_data_upbuilt_filtered.csv
0.242 0.058 2154 0.28 0.075 0.0836611583 982 0.28 3.84 0.000035 rs8101893 19 14829189 2.98792 21750702_data_upbuilt_filtered.csv
