# Supplementary material for: Statistical correction of the Winner’s Curse explains replication variability in quantitative trait genome-wide association studies
Source: PLoS Genet. 2017 Jul 17;13(7):e1006916. doi: 10.1371/journal.pgen.1006916 (PMC5536394; doi:10.1371/journal.pgen.1006916)
Supplement: S1 Dataset — Each file corresponds to a single PMID as listed in the filename. Only includes data for 100 studies used in analysis. For full citations, see S1 File. (TGZ) [file pgen.1006916.s013.tgz › 21909108_data_upbuilt_filtered_upbuilt.csv]

beta.disc se.disc n.disc f.disc beta.rep se.rep n.rep f.rep trait.mean p.thresh rsid chr pos trait.var file.tag
0.0121 0.0023 30565 0.12 0.0056 0.0031 10394 0.12 0.9521803 0.0000004 rs4712972 6 25771819 0.0304917 21909108_data_upbuilt_filtered.csv
-0.0081 0.0014 30894 0.48 -0.0072 0.002 10401 0.47 0.9521803 0.0000004 rs11781551 8 122395852 0.0304917 21909108_data_upbuilt_filtered.csv
-0.0179 0.0033 12395 0.11 -0.0116 0.0047 4790 0.1 0.9521803 0.0000004 rs445925 19 44912383 0.0304917 21909108_data_upbuilt_filtered.csv
0.0078 0.0015 28124 0.45 0.0073 0.0029 4507 0.46 0.9521803 0.0000004 rs6601530 8 10813762 0.0304917 21909108_data_upbuilt_filtered.csv
