# Supplementary material for: Statistical correction of the Winner’s Curse explains replication variability in quantitative trait genome-wide association studies
Source: PLoS Genet. 2017 Jul 17;13(7):e1006916. doi: 10.1371/journal.pgen.1006916 (PMC5536394; doi:10.1371/journal.pgen.1006916)
Supplement: S1 Dataset — Each file corresponds to a single PMID as listed in the filename. Only includes data for 100 studies used in analysis. For full citations, see S1 File. (TGZ) [file pgen.1006916.s013.tgz › 21909109_data_upbuilt_filtered_upbuilt.csv]

beta.disc se.disc n.disc f.disc beta.rep se.rep n.rep f.rep trait.mean p.thresh rsid chr pos trait.var file.tag
2.6644 0.4547 12545 0.26 1.8763 0.6437 30395 0.26 116.6507 0.00000005 rs651007 9 133278431 988.04 21909109_data_upbuilt_filtered.csv
-6.3186 0.8183 12545 0.06 -4.1955 0.8191 30395 0.06 116.6507 0.00000005 rs599839 1 109279544 988.04 21909109_data_upbuilt_filtered.csv
-3.1839 0.4017 12545 0.48 -2.2646 0.4197 30395 0.48 116.6507 0.00000005 rs12654264 5 75352778 988.04 21909109_data_upbuilt_filtered.csv
3.5465 0.5787 12545 0.14 2.3887 0.6056 30395 0.14 116.6507 0.00000005 rs2738446 19 11116650 988.04 21909109_data_upbuilt_filtered.csv
0.0392 0.007 12545 0.38 0.0395 0.009 7861 0.38 4.732167 0.00000005 rs895636 2 44961214 0.283734 21909109_data_upbuilt_filtered.csv
0.0613 0.0086 12545 0.19 0.0629 0.0113 7861 0.19 4.732167 0.00000005 rs1799884 7 44189469 0.283734 21909109_data_upbuilt_filtered.csv
0.0412 0.0067 12545 0.45 0.0485 0.0085 7861 0.45 4.732167 0.00000005 rs10830962 11 92965261 0.283734 21909109_data_upbuilt_filtered.csv
0.0312 0.0051 12545 0.17 0.0267 0.0067 23625 0.17 4.361023 0.00000005 rs2280401 19 49496752 0.0901528 21909109_data_upbuilt_filtered.csv
-0.0235 0.004 12545 0.33 -0.023 0.0036 23625 0.33 4.361023 0.00000005 rs780092 2 27520287 0.0901528 21909109_data_upbuilt_filtered.csv
