# Supplementary material for: Statistical correction of the Winner’s Curse explains replication variability in quantitative trait genome-wide association studies
Source: PLoS Genet. 2017 Jul 17;13(7):e1006916. doi: 10.1371/journal.pgen.1006916 (PMC5536394; doi:10.1371/journal.pgen.1006916)
Supplement: S1 Dataset — Each file corresponds to a single PMID as listed in the filename. Only includes data for 100 studies used in analysis. For full citations, see S1 File. (TGZ) [file pgen.1006916.s013.tgz › 21931568_data_upbuilt_filtered_upbuilt.csv]

beta.disc se.disc n.disc freq.disc beta.rep se.rep n.rep freq.rep trait.mean p.thresh rsid chr pos trait.var file.tag
-0.118 0.02 5099 0.177 -0.1 0.025 3662 0.177 0 0.00000005 rs12424086 12 65970729 0.609601 21931568_data_upbuilt_filtered.csv
-0.109 0.017 5088 0.707 -0.091 0.021 3691 0.715 0 0.00000005 rs4491709 2 217030033 0.609601 21931568_data_upbuilt_filtered.csv
-0.105 0.016 5097 0.381 -0.099 0.019 3696 0.388 0 0.00000005 rs2281845 1 201112815 0.609601 21931568_data_upbuilt_filtered.csv
-0.094 0.016 5100 0.426 -0.12 0.019 3690 0.426 0 0.00000005 rs7924176 10 74536031 0.609601 21931568_data_upbuilt_filtered.csv
