# Supplementary material for: Statistical correction of the Winner’s Curse explains replication variability in quantitative trait genome-wide association studies
Source: PLoS Genet. 2017 Jul 17;13(7):e1006916. doi: 10.1371/journal.pgen.1006916 (PMC5536394; doi:10.1371/journal.pgen.1006916)
Supplement: S1 Dataset — Each file corresponds to a single PMID as listed in the filename. Only includes data for 100 studies used in analysis. For full citations, see S1 File. (TGZ) [file pgen.1006916.s013.tgz › 21947420_data_upbuilt_filtered_upbuilt.csv]

beta.disc se.disc n.disc freq.disc beta.rep se.rep n.rep freq.rep trait.mean p.thresh rsid chr pos trait.var file.tag
-1.13 0.2873350196 1627 0.02 -0.57 0.6772642814 1728 0.02 60.4 0.0001 rs2955948 11 34232613 49.5842 21947420_data_upbuilt_filtered.csv
-0.82 0.2033076824 1627 0.25 -0.21 0.2200876623 1728 0.24 60.4 0.0001 rs2141075 7 129237464 49.5842 21947420_data_upbuilt_filtered.csv
1.17 0.2993732778 1627 0.38 -0.26 0.1894762267 1728 0.38 60.4 0.0001 rs10049449 3 104512672 49.5842 21947420_data_upbuilt_filtered.csv
-0.81 0.2056631859 1627 0.49 0.27 0.1921610312 1728 0.49 60.4 0.0001 rs7311655 12 476661 49.5842 21947420_data_upbuilt_filtered.csv
1.42 0.3642916158 1627 0.45 0.06 0.1738497866 1728 0.45 60.4 0.0001 rs4727715 7 108700305 49.5842 21947420_data_upbuilt_filtered.csv
-1.62 0.3902006473 1627 0.08 0.12 0.3616055143 1728 0.08 60.4 0.0001 rs17517794 9 69801997 49.5842 21947420_data_upbuilt_filtered.csv
1.08 0.2629349603 1627 0.49 -0.15 0.1860070039 1728 0.48 60.4 0.0001 rs6777459 3 83888197 49.5842 21947420_data_upbuilt_filtered.csv
1.77 0.448737441 1627 0.05 -0.21 0.4359316907 1728 0.05 60.4 0.0001 rs9855708 3 62635088 49.5842 21947420_data_upbuilt_filtered.csv
-0.78 0.1975977364 1627 0.32 0.11 0.198776721 1728 0.32 60.4 0.0001 rs1915087 3 122119944 49.5842 21947420_data_upbuilt_filtered.csv
-0.9 0.2028158501 1627 0.24 0.02 0.2276741637 1728 0.23 60.4 0.0001 rs6058840 20 32731309 49.5842 21947420_data_upbuilt_filtered.csv
-0.8 0.2044250434 1627 0.33 -0.06 0.2052159771 1728 0.34 60.4 0.0001 rs32121 5 11350247 49.5842 21947420_data_upbuilt_filtered.csv
2.16 0.5476117924 1627 0.45 -0.14 0.1853285877 1728 0.45 60.4 0.0001 rs4840599 8 11947871 49.5842 21947420_data_upbuilt_filtered.csv
-1.02 0.2464823703 1627 0.09 -0.07 0.3701384438 1728 0.08 60.4 0.0001 rs821589 1 231955186 49.5842 21947420_data_upbuilt_filtered.csv
0.99 0.24939678 1627 0.09 0.36 0.3332348005 1728 0.09 60.4 0.0001 rs7963695 12 12542799 49.5842 21947420_data_upbuilt_filtered.csv
-1.3 0.2770429016 1627 0.42 0.22 0.2036434892 1728 0.42 60.4 0.0001 rs5764236 22 43718981 49.5842 21947420_data_upbuilt_filtered.csv
-0.77 0.1953609672 1627 0.34 -0.36 0.1986852914 1728 0.35 60.4 0.0001 rs174583 11 61842278 49.5842 21947420_data_upbuilt_filtered.csv
0.89 0.2120361574 1627 0.21 0.04 0.2267905849 1728 0.21 60.4 0.0001 rs9301947 13 94263772 49.5842 21947420_data_upbuilt_filtered.csv
-1.25 0.318306425 1627 0.37 0.36 0.2056336689 1728 0.37 60.4 0.0001 rs7909228 10 123074640 49.5842 21947420_data_upbuilt_filtered.csv
0.99 0.2270587477 1627 0.44 -0.08 0.2005741105 1728 0.44 60.4 0.0001 rs2136768 7 118692754 49.5842 21947420_data_upbuilt_filtered.csv
-1.11 0.2784260989 1627 0.4 -0.21 0.1903790486 1728 0.4 60.4 0.0001 rs4822416 22 23474241 49.5842 21947420_data_upbuilt_filtered.csv
-0.9 0.2311824091 1627 0.22 -0.15 0.2331562466 1728 0.22 60.4 0.0001 rs512932 11 122102833 49.5842 21947420_data_upbuilt_filtered.csv
0.82 0.1990622118 1627 0.47 -0.12 0.1821389415 1728 0.46 60.4 0.0001 rs2025685 10 2289231 49.5842 21947420_data_upbuilt_filtered.csv
0.91 0.2326903818 1627 0.45 -0.19 0.1871511785 1728 0.46 60.4 0.0001 rs1836868 16 64034085 49.5842 21947420_data_upbuilt_filtered.csv
0.84 0.2137487903 1627 0.31 0.02 0.2276741637 1728 0.32 60.4 0.0001 rs10836636 11 36911933 49.5842 21947420_data_upbuilt_filtered.csv
-2.46 0.6013582706 1627 0.11 0.18 0.3088318141 1728 0.11 60.4 0.0001 rs260140 13 67068785 49.5842 21947420_data_upbuilt_filtered.csv
-1.06 0.261061481 1627 0.36 0.1 0.1960501936 1728 0.37 60.4 0.0001 rs16878913 5 51478256 49.5842 21947420_data_upbuilt_filtered.csv
-1.01 0.2592741195 1627 0.05 -0.28 0.4569093738 1728 0.05 60.4 0.0001 rs6610660 X 42109902 49.5842 21947420_data_upbuilt_filtered.csv
1.13 0.2821426212 1627 0.17 -0.35 0.2490976331 1728 0.17 60.4 0.0001 rs17758141 11 86716300 49.5842 21947420_data_upbuilt_filtered.csv
1.31 0.3138877598 1627 0.44 -0.38 0.1938811136 1728 0.44 60.4 0.0001 rs413553 9 10088517 49.5842 21947420_data_upbuilt_filtered.csv
-1.35 0.335412221 1627 0.21 -0.23 0.2312817907 1728 0.21 60.4 0.0001 rs1891203 1 228924820 49.5842 21947420_data_upbuilt_filtered.csv
1.65 0.4119781637 1627 0.05 0.74 0.463022886 1728 0.04 60.4 0.0001 rs17798184 8 94325073 49.5842 21947420_data_upbuilt_filtered.csv
0.79 0.2029267814 1627 0.22 -0.1 0.2273175886 1728 0.22 60.4 0.0001 rs6484545 11 31934385 49.5842 21947420_data_upbuilt_filtered.csv
0.85 0.2172016086 1627 0.15 0.02 0.2657105971 1728 0.15 60.4 0.0001 rs2827909 21 23148780 49.5842 21947420_data_upbuilt_filtered.csv
-2.39 0.613917731 1627 0.1 0.02 0.3987750948 1728 0.1 60.4 0.0001 rs706922 6 113221496 49.5842 21947420_data_upbuilt_filtered.csv
-0.97 0.2347669204 1627 0.03 -0.86 0.5827383305 1728 0.03 60.4 0.0001 rs16960741 16 12814452 49.5842 21947420_data_upbuilt_filtered.csv
-0.86 0.2134492185 1627 0.43 -0.07 0.1952804655 1728 0.43 60.4 0.0001 rs4012246 3 187060594 49.5842 21947420_data_upbuilt_filtered.csv
2.78 0.7140967749 1627 0.08 -0.21 0.3513114891 1728 0.08 60.4 0.0001 rs11899922 2 137161796 49.5842 21947420_data_upbuilt_filtered.csv
1.27 0.3253890897 1627 0.15 0.48 0.2649137218 1728 0.15 60.4 0.0001 rs11629065 14 90684292 49.5842 21947420_data_upbuilt_filtered.csv
0.8 0.1819620785 1627 0.02 0.26 0.651865859 1728 0.02 60.4 0.0001 rs16999576 X 129866068 49.5842 21947420_data_upbuilt_filtered.csv
2.1 0.5355095776 1627 0.17 -0.26 0.2561016127 1728 0.16 60.4 0.0001 rs636493 20 46481695 49.5842 21947420_data_upbuilt_filtered.csv
1.52 0.3428953208 1627 0.09 0.17 0.3241796983 1728 0.09 60.4 0.0001 rs17799462 6 79397403 49.5842 21947420_data_upbuilt_filtered.csv
