# Supplementary material for: Statistical correction of the Winner’s Curse explains replication variability in quantitative trait genome-wide association studies
Source: PLoS Genet. 2017 Jul 17;13(7):e1006916. doi: 10.1371/journal.pgen.1006916 (PMC5536394; doi:10.1371/journal.pgen.1006916)
Supplement: S1 Dataset — Each file corresponds to a single PMID as listed in the filename. Only includes data for 100 studies used in analysis. For full citations, see S1 File. (TGZ) [file pgen.1006916.s013.tgz › 21977987_data_upbuilt_filtered_upbuilt.csv]

beta.disc se.disc n.disc f.disc beta.rep se.rep n.rep f.rep trait.mean p.thresh rsid chr pos trait.var file.tag
-0.33 0.03 11048 0.11 -0.0337 0.0312 1182 0.11 3.8 0.00000005 rs445925 19 44912383 1.72649 21977987_data_upbuilt_filtered.csv
-0.19 0.02 11048 0.13 -0.03 0.0257 1182 0.13 3.8 0.00000005 rs6511720 19 11091630 1.72649 21977987_data_upbuilt_filtered.csv
0.1 0.02 11048 0.38 0.0392 0.0166 1182 0.38 3.8 0.00000005 rs258494 5 75742893 1.72649 21977987_data_upbuilt_filtered.csv
-0.1 0.02 11048 0.38 -0.0331 0.0166 1182 0.38 3.8 0.00000005 rs174541 11 61798436 1.72649 21977987_data_upbuilt_filtered.csv
-0.11 0.02 11048 0.23 -0.058 0.0179 1182 0.23 3.8 0.00000005 rs602633 1 109278889 1.72649 21977987_data_upbuilt_filtered.csv
