# Supplementary material for: Statistical correction of the Winner’s Curse explains replication variability in quantitative trait genome-wide association studies
Source: PLoS Genet. 2017 Jul 17;13(7):e1006916. doi: 10.1371/journal.pgen.1006916 (PMC5536394; doi:10.1371/journal.pgen.1006916)
Supplement: S1 Dataset — Each file corresponds to a single PMID as listed in the filename. Only includes data for 100 studies used in analysis. For full citations, see S1 File. (TGZ) [file pgen.1006916.s013.tgz › 21998597_data_upbuilt_filtered_upbuilt.csv]

beta.disc se.disc n.disc freq.disc beta.rep se.rep n.rep freq.rep trait.mean p.thresh rsid chr pos trait.var file.tag
26.4 3.1 8938 0.23 38.8 3.6 5429 0.23 522.8818 0.00000005 rs12150660 17 7618597 23525.2 21998597_data_upbuilt_filtered.csv
3.6 0.3 8366 0.23 4.4 0.4 5682 0.23 39.27345 0.00000005 rs12150660 17 7618597 262.069 21998597_data_upbuilt_filtered.csv
18.1 3.1 4599 0.26 27.7 4.7 3801 0.26 522.8818 0.00000005 rs5934505 X 8945785 23525.2 21998597_data_upbuilt_filtered.csv
