# Supplementary material for: Statistical correction of the Winner’s Curse explains replication variability in quantitative trait genome-wide association studies
Source: PLoS Genet. 2017 Jul 17;13(7):e1006916. doi: 10.1371/journal.pgen.1006916 (PMC5536394; doi:10.1371/journal.pgen.1006916)
Supplement: S1 Dataset — Each file corresponds to a single PMID as listed in the filename. Only includes data for 100 studies used in analysis. For full citations, see S1 File. (TGZ) [file pgen.1006916.s013.tgz › 22021425_data_upbuilt_filtered_upbuilt.csv]

beta.disc se.disc n.disc freq.disc beta.rep se.rep n.rep freq.rep trait.mean p.thresh rsid chr pos trait.var file.tag
0.094 0.021 8148 0.84 0.007 0.013 19752 0.84 0 0.00005 rs1047694 1 23301943 1.01597 22021425_data_upbuilt_filtered.csv
0.112 0.026 8146 0.1 0.044 0.015 19738 0.11 0 0.00005 rs12239279 1 50839162 1.01597 22021425_data_upbuilt_filtered.csv
0.064 0.016 8149 0.54 0.011 0.009 20496 0.54 0 0.00005 rs474258 1 179926629 1.01597 22021425_data_upbuilt_filtered.csv
0.094 0.02 8111 0.83 0.0002 0.012 20435 0.83 0 0.00005 rs7543972 1 214356443 1.01597 22021425_data_upbuilt_filtered.csv
0.1 0.024 8148 0.13 0.02 0.015 20494 0.12 0 0.00005 rs12466477 2 23020054 1.01597 22021425_data_upbuilt_filtered.csv
0.078 0.019 8143 0.78 0.001 0.011 20486 0.77 0 0.00005 rs759359 2 40101965 1.01597 22021425_data_upbuilt_filtered.csv
-0.074 0.018 8146 0.26 -0.013 0.013 15116 0.26 0 0.00005 rs11685990 2 56154253 1.01597 22021425_data_upbuilt_filtered.csv
0.071 0.017 8144 0.67 0.012 0.012 14993 0.68 0 0.00005 rs10490586 2 65854472 1.01597 22021425_data_upbuilt_filtered.csv
0.11 0.027 8148 0.91 0.009 0.017 20497 0.91 0 0.00005 rs17046124 3 6820179 1.01597 22021425_data_upbuilt_filtered.csv
-0.1 0.024 8148 0.88 0.003 0.015 20477 0.89 0 0.00005 rs6786392 3 61018527 1.01597 22021425_data_upbuilt_filtered.csv
-0.067 0.016 8137 0.72 -0.022 0.018 7584 0.73 0 0.00005 rs9877629 3 63602628 1.01597 22021425_data_upbuilt_filtered.csv
0.075 0.017 8149 0.33 -0.009 0.01 20497 0.31 0 0.00005 rs4677395 3 74422259 1.01597 22021425_data_upbuilt_filtered.csv
0.099 0.024 8145 0.87 -0.023 0.022 9520 0.87 0 0.00005 rs1534630 3 109644258 1.01597 22021425_data_upbuilt_filtered.csv
-0.074 0.018 8147 0.74 0.001 0.01 20497 0.73 0 0.00005 rs7651227 3 113088368 1.01597 22021425_data_upbuilt_filtered.csv
-0.067 0.016 8149 0.61 0.008 0.01 20494 0.61 0 0.00005 rs6764842 3 123387440 1.01597 22021425_data_upbuilt_filtered.csv
-0.064 0.016 8135 0.46 -0.018 0.009 20438 0.46 0 0.00005 rs295320 3 141605714 1.01597 22021425_data_upbuilt_filtered.csv
-0.082 0.019 8142 0.22 -0.011 0.02 7583 0.22 0 0.00005 rs6792286 3 151482813 1.01597 22021425_data_upbuilt_filtered.csv
0.069 0.016 8148 0.62 -0.005 0.012 15114 0.63 0 0.00005 rs4305435 3 161648853 1.01597 22021425_data_upbuilt_filtered.csv
-0.096 0.016 8147 0.66 -0.039 0.01 20495 0.66 0 0.00005 rs2011603 4 18023861 1.01597 22021425_data_upbuilt_filtered.csv
-0.123 0.029 8146 0.08 0.027 0.017 20366 0.08 0 0.00005 rs9784514 4 32908763 1.01597 22021425_data_upbuilt_filtered.csv
0.068 0.016 8144 0.35 0.015 0.01 20477 0.35 0 0.00005 rs10517028 4 42471613 1.01597 22021425_data_upbuilt_filtered.csv
0.087 0.021 8142 0.81 0.029 0.013 20488 0.82 0 0.00005 rs2622351 4 79060686 1.01597 22021425_data_upbuilt_filtered.csv
0.074 0.018 8143 0.72 0.04 0.019 7581 0.73 0 0.00005 rs1443536 4 81253011 1.01597 22021425_data_upbuilt_filtered.csv
-0.087 0.019 8145 0.21 -0.005 0.019 8774 0.21 0 0.00005 rs10027658 4 83871125 1.01597 22021425_data_upbuilt_filtered.csv
0.111 0.024 8128 0.87 0.002 0.015 20480 0.88 0 0.00005 rs1461598 4 91029337 1.01597 22021425_data_upbuilt_filtered.csv
-0.088 0.022 8147 0.84 -0.011 0.013 20497 0.83 0 0.00005 rs7670908 4 109971469 1.01597 22021425_data_upbuilt_filtered.csv
-0.124 0.029 8131 0.92 0.007 0.018 20492 0.93 0 0.00005 rs12512440 4 141850951 1.01597 22021425_data_upbuilt_filtered.csv
0.073 0.018 8142 0.75 0.021 0.011 20487 0.73 0 0.00005 rs17029907 4 153366974 1.01597 22021425_data_upbuilt_filtered.csv
-0.132 0.031 8147 0.93 0.021 0.018 20497 0.93 0 0.00005 rs16903207 5 14135160 1.01597 22021425_data_upbuilt_filtered.csv
-0.068 0.016 8121 0.39 -0.004 0.009 20489 0.4 0 0.00005 rs12516346 5 44488054 1.01597 22021425_data_upbuilt_filtered.csv
-0.095 0.022 8146 0.15 0.008 0.016 15112 0.15 0 0.00005 rs12519829 5 147861907 1.01597 22021425_data_upbuilt_filtered.csv
-0.083 0.02 8092 0.19 0.007 0.014 15102 0.21 0 0.00005 rs11957416 5 150992073 1.01597 22021425_data_upbuilt_filtered.csv
-0.215 0.049 8149 0.97 0.03 0.029 20449 0.97 0 0.00005 rs16893155 6 81446147 1.01597 22021425_data_upbuilt_filtered.csv
0.156 0.036 8147 0.95 0.007 0.022 19297 0.95 0 0.00005 rs9365755 6 164699851 1.01597 22021425_data_upbuilt_filtered.csv
0.104 0.023 8147 0.86 -0.004 0.017 15115 0.87 0 0.00005 rs2528533 7 93610422 1.01597 22021425_data_upbuilt_filtered.csv
-0.065 0.016 8147 0.59 -0.009 0.01 20494 0.58 0 0.00005 rs428459 7 108178406 1.01597 22021425_data_upbuilt_filtered.csv
-0.26 0.056 8144 0.02 0.024 0.035 20055 0.02 0 0.00005 rs17165557 7 131302562 1.01597 22021425_data_upbuilt_filtered.csv
0.099 0.024 8111 0.12 0.011 0.014 20473 0.13 0 0.00005 rs2552238 8 6174124 1.01597 22021425_data_upbuilt_filtered.csv
-0.118 0.028 8130 0.09 0.009 0.017 19251 0.09 0 0.00005 rs10866831 8 23611411 1.01597 22021425_data_upbuilt_filtered.csv
0.086 0.021 8149 0.82 0.013 0.013 20496 0.84 0 0.00005 rs538181 8 27619298 1.01597 22021425_data_upbuilt_filtered.csv
-0.098 0.022 8138 0.85 -0.021 0.023 7585 0.84 0 0.00005 rs7814906 8 40150078 1.01597 22021425_data_upbuilt_filtered.csv
-0.084 0.02 8133 0.18 0.011 0.012 20460 0.18 0 0.00005 rs13271658 8 127342067 1.01597 22021425_data_upbuilt_filtered.csv
0.077 0.017 8149 0.35 -0.011 0.01 20491 0.37 0 0.00005 rs1395312 8 138995300 1.01597 22021425_data_upbuilt_filtered.csv
0.092 0.022 8130 0.15 -0.019 0.014 20483 0.17 0 0.00005 rs1937934 9 25757571 1.01597 22021425_data_upbuilt_filtered.csv
0.218 0.049 8147 0.97 0.033 0.046 8777 0.97 0 0.00005 rs12098549 10 30824548 1.01597 22021425_data_upbuilt_filtered.csv
0.194 0.043 8148 0.03 0.013 0.027 19223 0.03 0 0.00005 rs2804672 10 38367959 1.01597 22021425_data_upbuilt_filtered.csv
-0.114 0.027 8144 0.1 -0.059 0.028 8776 0.09 0 0.00005 rs7913010 10 93489625 1.01597 22021425_data_upbuilt_filtered.csv
0.076 0.017 8123 0.67 0.016 0.018 7579 0.69 0 0.00005 rs10769684 11 6292511 1.01597 22021425_data_upbuilt_filtered.csv
0.065 0.016 8144 0.56 -0.0002 0.009 20495 0.55 0 0.00005 rs11033750 11 36707053 1.01597 22021425_data_upbuilt_filtered.csv
-0.077 0.017 8081 0.65 -0.043 0.01 20474 0.64 0 0.00005 rs606452 11 75565133 1.01597 22021425_data_upbuilt_filtered.csv
0.079 0.019 8143 0.21 0.014 0.014 15111 0.21 0 0.00005 rs2508888 11 124212103 1.01597 22021425_data_upbuilt_filtered.csv
0.066 0.016 8139 0.39 0.004 0.012 15114 0.38 0 0.00005 rs11223373 11 133144243 1.01597 22021425_data_upbuilt_filtered.csv
-0.088 0.021 8141 0.83 -0.019 0.016 15108 0.84 0 0.00005 rs4980804 12 152763 1.01597 22021425_data_upbuilt_filtered.csv
0.069 0.017 8141 0.67 0.013 0.01 20461 0.66 0 0.00005 rs7308681 12 14370740 1.01597 22021425_data_upbuilt_filtered.csv
-0.073 0.016 8144 0.58 -0.043 0.009 20484 0.58 0 0.00005 rs7968682 12 65978100 1.01597 22021425_data_upbuilt_filtered.csv
-0.067 0.016 8139 0.36 -0.001 0.01 20488 0.37 0 0.00005 rs11058260 12 125597495 1.01597 22021425_data_upbuilt_filtered.csv
-0.087 0.021 8130 0.16 0.006 0.013 20447 0.16 0 0.00005 rs17089661 13 72649676 1.01597 22021425_data_upbuilt_filtered.csv
-0.067 0.016 8140 0.42 -0.005 0.011 15099 0.42 0 0.00005 rs7154455 14 64269942 1.01597 22021425_data_upbuilt_filtered.csv
0.071 0.016 8149 0.51 -0.001 0.011 15116 0.51 0 0.00005 rs11850191 14 67985341 1.01597 22021425_data_upbuilt_filtered.csv
-0.077 0.019 8108 0.77 -0.004 0.014 15006 0.77 0 0.00005 rs4903604 14 77562035 1.01597 22021425_data_upbuilt_filtered.csv
-0.082 0.019 8148 0.22 -0.002 0.011 20493 0.22 0 0.00005 rs1435687 15 36058149 1.01597 22021425_data_upbuilt_filtered.csv
-0.089 0.022 8144 0.85 -0.002 0.013 20364 0.85 0 0.00005 rs3743171 15 65624189 1.01597 22021425_data_upbuilt_filtered.csv
-0.146 0.034 8140 0.94 -0.024 0.021 19288 0.95 0 0.00005 rs4843019 15 85101228 1.01597 22021425_data_upbuilt_filtered.csv
0.111 0.027 8134 0.09 -0.002 0.029 8775 0.08 0 0.00005 rs2464605 15 87264927 1.01597 22021425_data_upbuilt_filtered.csv
-0.081 0.019 8096 0.77 -0.02 0.011 20483 0.78 0 0.00005 rs12101723 15 90050715 1.01597 22021425_data_upbuilt_filtered.csv
0.079 0.017 8131 0.7 0.007 0.01 20420 0.68 0 0.00005 rs1848824 16 63039038 1.01597 22021425_data_upbuilt_filtered.csv
-0.073 0.017 8144 0.34 0.003 0.01 20462 0.32 0 0.00005 rs8077789 17 36952426 1.01597 22021425_data_upbuilt_filtered.csv
-0.102 0.024 8147 0.13 -0.041 0.015 20488 0.12 0 0.00005 rs1731893 17 43935558 1.01597 22021425_data_upbuilt_filtered.csv
-0.131 0.025 8136 0.12 -0.022 0.016 20483 0.12 0 0.00005 rs565042 17 49500477 1.01597 22021425_data_upbuilt_filtered.csv
0.082 0.018 8148 0.69 0.03 0.011 20496 0.7 0 0.00005 rs1914986 17 56730348 1.01597 22021425_data_upbuilt_filtered.csv
-0.076 0.018 8149 0.31 -0.027 0.011 20480 0.29 0 0.00005 rs7211703 17 60769003 1.01597 22021425_data_upbuilt_filtered.csv
0.088 0.017 8139 0.68 0.006 0.013 15102 0.7 0 0.00005 rs8068311 17 64472810 1.01597 22021425_data_upbuilt_filtered.csv
-0.192 0.034 8148 0.06 -0.044 0.022 18566 0.05 0 0.00005 rs11867328 17 67350000 1.01597 22021425_data_upbuilt_filtered.csv
0.107 0.024 8149 0.13 -0.007 0.015 20494 0.11 0 0.00005 rs17684043 18 39490251 1.01597 22021425_data_upbuilt_filtered.csv
0.076 0.017 8133 0.34 0.036 0.01 20497 0.32 0 0.00005 rs833520 18 49038189 1.01597 22021425_data_upbuilt_filtered.csv
-0.083 0.019 8149 0.79 0.013 0.012 20446 0.8 0 0.00005 rs11151717 18 71851630 1.01597 22021425_data_upbuilt_filtered.csv
-0.13 0.032 8146 0.94 0.01 0.019 20495 0.94 0 0.00005 rs2293036 19 43553896 1.01597 22021425_data_upbuilt_filtered.csv
0.075 0.017 8148 0.29 -0.02 0.012 15096 0.29 0 0.00005 rs8103388 19 48289261 1.01597 22021425_data_upbuilt_filtered.csv
-0.07 0.017 8146 0.7 -0.01 0.011 18339 0.7 0 0.00005 rs6119059 20 30351471 1.01597 22021425_data_upbuilt_filtered.csv
0.077 0.018 8147 0.69 -0.008 0.013 15117 0.71 0 0.00005 rs4911320 20 33326225 1.01597 22021425_data_upbuilt_filtered.csv
-0.139 0.031 8136 0.07 -0.013 0.034 7582 0.06 0 0.00005 rs16989109 22 30793068 1.01597 22021425_data_upbuilt_filtered.csv
0.079 0.016 8146 0.36 0.093 0.019 7584 0.37 0 0.00005 rs12393627 X 2967682 1.01597 22021425_data_upbuilt_filtered.csv
0.109 0.026 8132 0.11 0.02 0.015 12969 0.11 0 0.00005 rs6619564 X 94505205 1.01597 22021425_data_upbuilt_filtered.csv
0.07 0.017 8143 0.33 0.035 0.017 12969 0.26 0 0.00005 rs11798133 X 105631619 1.01597 22021425_data_upbuilt_filtered.csv
