# Supplementary material for: Statistical correction of the Winner’s Curse explains replication variability in quantitative trait genome-wide association studies
Source: PLoS Genet. 2017 Jul 17;13(7):e1006916. doi: 10.1371/journal.pgen.1006916 (PMC5536394; doi:10.1371/journal.pgen.1006916)
Supplement: S1 Dataset — Each file corresponds to a single PMID as listed in the filename. Only includes data for 100 studies used in analysis. For full citations, see S1 File. (TGZ) [file pgen.1006916.s013.tgz › 22291609_data_upbuilt_filtered_upbuilt.csv]

beta.disc se.disc n.disc freq.disc beta.rep se.rep n.rep freq.rep trait.mean p.thresh rsid chr pos trait.var file.tag
-0.143 0.022 4689 0.408 -0.128 0.035 1392 0.37 8 0.00000005 rs12034598 1 207584170 1.08621 22291609_data_upbuilt_filtered.csv
0.239 0.033 4153 0.12 0.151 0.062 1226 0.12 254 0.00000005 rs3026968 1 159177662 0.942883 22291609_data_upbuilt_filtered.csv
