# Supplementary material for: Statistical correction of the Winner’s Curse explains replication variability in quantitative trait genome-wide association studies
Source: PLoS Genet. 2017 Jul 17;13(7):e1006916. doi: 10.1371/journal.pgen.1006916 (PMC5536394; doi:10.1371/journal.pgen.1006916)
Supplement: S1 Dataset — Each file corresponds to a single PMID as listed in the filename. Only includes data for 100 studies used in analysis. For full citations, see S1 File. (TGZ) [file pgen.1006916.s013.tgz › 22341974_data_upbuilt_filtered_upbuilt.csv]

beta.disc se.disc n.disc f.disc beta.rep se.rep n.rep f.rep trait.mean p.thresh rsid chr pos trait.var file.tag
0.181 0.033 2185 0.31 0.024 0.035 1622 0.31 17.081 0.00000005 rs10862567 12 83028573 1.00345 22341974_data_upbuilt_filtered.csv
0.169 0.027 2185 0.38 0.161 0.032 1622 0.38 17.505 0.00000005 rs7559271 2 222203567 0.736757 22341974_data_upbuilt_filtered.csv
0.257 0.046 2185 0.88 0.067 0.049 1622 0.88 26.596 0.00000005 rs1982862 3 55030713 0.874546 22341974_data_upbuilt_filtered.csv
0.204 0.036 2185 0.83 -0.025 0.039 1622 0.83 26.596 0.00000005 rs11738462 5 61717949 0.874546 22341974_data_upbuilt_filtered.csv
