# Supplementary material for: Statistical correction of the Winner’s Curse explains replication variability in quantitative trait genome-wide association studies
Source: PLoS Genet. 2017 Jul 17;13(7):e1006916. doi: 10.1371/journal.pgen.1006916 (PMC5536394; doi:10.1371/journal.pgen.1006916)
Supplement: S1 Dataset — Each file corresponds to a single PMID as listed in the filename. Only includes data for 100 studies used in analysis. For full citations, see S1 File. (TGZ) [file pgen.1006916.s013.tgz › 22492993_data_upbuilt_filtered_upbuilt.csv]

beta.disc se.disc n.disc freq.disc beta.rep se.rep n.rep freq.rep trait.mean p.thresh rsid chr pos trait.var file.tag
0.5 0.08 837 0.17 0.34 0.1 486 0.21 -1.409644 0.0000001 rs726640 1 159685728 1.43933 22492993_data_upbuilt_filtered.csv
