# Supplementary material for: Statistical correction of the Winner’s Curse explains replication variability in quantitative trait genome-wide association studies
Source: PLoS Genet. 2017 Jul 17;13(7):e1006916. doi: 10.1371/journal.pgen.1006916 (PMC5536394; doi:10.1371/journal.pgen.1006916)
Supplement: S1 Dataset — Each file corresponds to a single PMID as listed in the filename. Only includes data for 100 studies used in analysis. For full citations, see S1 File. (TGZ) [file pgen.1006916.s013.tgz › 22494929_data_upbuilt_filtered_upbuilt.csv]

beta.disc se.disc n.disc freq.disc beta.rep se.rep n.rep freq.rep trait.mean p.thresh rsid chr pos trait.var file.tag
-0.111 0.015 3735 0.618 -0.119 0.015 3717 0.618 -0.08801874 0.0000001 rs2046045 5 77239986 0.399389 22494929_data_upbuilt_filtered.csv
-0.084 0.015 3691 0.511 -0.033 0.014 3700 0.511 -0.08801874 0.0000001 rs10917477 1 19534612 0.399389 22494929_data_upbuilt_filtered.csv
0.106 0.019 3715 0.823 0.062 0.019 3697 0.823 -0.08801874 0.0000001 rs10028213 4 148731458 0.399389 22494929_data_upbuilt_filtered.csv
0.085 0.016 3697 0.681 0.052 0.015 3717 0.681 -0.08801874 0.0000001 rs3813582 16 79715456 0.399389 22494929_data_upbuilt_filtered.csv
