# Supplementary material for: Statistical correction of the Winner’s Curse explains replication variability in quantitative trait genome-wide association studies
Source: PLoS Genet. 2017 Jul 17;13(7):e1006916. doi: 10.1371/journal.pgen.1006916 (PMC5536394; doi:10.1371/journal.pgen.1006916)
Supplement: S1 Dataset — Each file corresponds to a single PMID as listed in the filename. Only includes data for 100 studies used in analysis. For full citations, see S1 File. (TGZ) [file pgen.1006916.s013.tgz › 22504419_data_upbuilt_filtered_upbuilt.csv]

beta.disc se.disc n.disc f.disc beta.rep se.rep n.rep f.rep trait.mean p.thresh rsid chr pos trait.var file.tag
0.091 0.018 10768 0.1997409 0.055 0.018 8321 0.2035957 0 0.000001 rs7980687 12 123338164 1.11909 22504419_data_upbuilt_filtered.csv
-0.072 0.014 10768 0.4855052 -0.058 0.015 8321 0.484967 0 0.000001 rs1042725 12 65964567 1.11909 22504419_data_upbuilt_filtered.csv
0.07 0.015 10768 0.4427656 0.025 0.015 8321 0.4311453 0 0.000001 rs11655470 17 45718067 1.11909 22504419_data_upbuilt_filtered.csv
