# Supplementary material for: Statistical correction of the Winner’s Curse explains replication variability in quantitative trait genome-wide association studies
Source: PLoS Genet. 2017 Jul 17;13(7):e1006916. doi: 10.1371/journal.pgen.1006916 (PMC5536394; doi:10.1371/journal.pgen.1006916)
Supplement: S1 Dataset — Each file corresponds to a single PMID as listed in the filename. Only includes data for 100 studies used in analysis. For full citations, see S1 File. (TGZ) [file pgen.1006916.s013.tgz › 22504420_data_upbuilt_filtered_upbuilt.csv]

beta.disc se.rep n.disc freq.disc beta.rep se.rep n.rep freq.rep trait.mean p.thresh rsid chr pos trait.var file.tag
-0.05 0.0094053459 32961 0.74 -0.04 0.0070347421 50933 0.74 0 0.000005 rs479336 1 172230433 1.17356 22504420_data_upbuilt_filtered.csv
0.05 0.0095055756 32961 0.23 0.03 0.0083680595 50933 0.23 0 0.000005 rs7584262 2 42023409 1.17356 22504420_data_upbuilt_filtered.csv
0.05 0.0108736388 32961 0.76 0.03 0.0074818859 50933 0.76 0 0.000005 rs17040773 2 111742458 1.17356 22504420_data_upbuilt_filtered.csv
0.04 0.0084167711 32961 0.37 0.03 0.007119298 50933 0.37 0 0.000005 rs1026364 3 113651163 1.17356 22504420_data_upbuilt_filtered.csv
-0.06 0.0118255143 32961 0.16 -0.05 0.0086015596 50933 0.16 0 0.000005 rs3755955 4 1000626 1.17356 22504420_data_upbuilt_filtered.csv
-0.05 0.008880678 32961 0.38 -0.03 0.0062439135 50933 0.38 0 0.000005 rs9466056 6 21384382 1.17356 22504420_data_upbuilt_filtered.csv
-0.07 0.0092669576 32961 0.74 -0.08 0.0073734506 50933 0.74 0 0.000005 rs3801387 7 121334711 1.17356 22504420_data_upbuilt_filtered.csv
0.06 0.0123651134 32961 0.13 0.04 0.0113822343 50933 0.13 0 0.000005 rs7812088 7 151222743 1.17356 22504420_data_upbuilt_filtered.csv
0.05 0.0090304424 32961 0.64 0.05 0.0062634322 50933 0.64 0 0.000005 rs7851693 9 130603440 1.17356 22504420_data_upbuilt_filtered.csv
0.06 0.0110570416 32961 0.18 0.04 0.0084855126 50933 0.18 0 0.000005 rs7953528 12 27864226 1.17356 22504420_data_upbuilt_filtered.csv
-0.06 0.0108171119 32961 0.81 -0.05 0.0087067645 50933 0.81 0 0.000005 rs1286083 14 90976435 1.17356 22504420_data_upbuilt_filtered.csv
-0.04 0.0077945516 32961 0.43 -0.04 0.0061964524 50933 0.43 0 0.000005 rs13336428 16 1482462 1.17356 22504420_data_upbuilt_filtered.csv
-0.07 0.0101346418 32961 0.8 -0.06 0.008600516 50933 0.8 0 0.000005 rs1566045 16 50987892 1.17356 22504420_data_upbuilt_filtered.csv
0.05 0.008858731 32961 0.69 0.05 0.0073717616 50933 0.69 0 0.000005 rs4790881 17 2165638 1.17356 22504420_data_upbuilt_filtered.csv
0.05 0.0090793533 32961 0.46 0.03 0.0071458552 50933 0.46 0 0.000005 rs7217932 17 71952875 1.17356 22504420_data_upbuilt_filtered.csv
0.04 0.0085858327 32961 0.63 0.02 0.0061425358 50933 0.63 0 0.000005 rs4796995 18 13708575 1.17356 22504420_data_upbuilt_filtered.csv
0.08 0.0154688645 32961 0.93 0.08 0.0182974189 50933 0.93 0 0.000005 rs17482952 1 68173702 1.17356 22504420_data_upbuilt_filtered.csv
0.11 0.0109868195 32961 0.17 0.11 0.0088875992 50933 0.17 0 0.000005 rs6426749 1 22384980 1.17356 22504420_data_upbuilt_filtered.csv
-0.05 0.0078390116 32961 0.5 -0.05 0.0060334416 50933 0.5 0 0.000005 rs1346004 2 165744536 1.17356 22504420_data_upbuilt_filtered.csv
-0.07 0.0084255786 32961 0.48 -0.05 0.0075450993 50933 0.48 0 0.000005 rs430727 3 41087073 1.17356 22504420_data_upbuilt_filtered.csv
0.05 0.0083917679 32961 0.34 0.06 0.0069043784 50933 0.34 0 0.000005 rs6532023 4 87852697 1.17356 22504420_data_upbuilt_filtered.csv
0.09 0.0080736933 32961 0.54 0.08 0.0065881634 50933 0.54 0 0.000005 rs1366594 5 89080244 1.17356 22504420_data_upbuilt_filtered.csv
0.05 0.0103894545 32961 0.76 0.04 0.0080729591 50933 0.76 0 0.000005 rs13204965 6 126845927 1.17356 22504420_data_upbuilt_filtered.csv
-0.05 0.0099727235 32961 0.21 -0.04 0.0118659688 50933 0.21 0 0.000005 rs7751941 6 151625523 1.17356 22504420_data_upbuilt_filtered.csv
0.08 0.0086774329 32961 0.67 0.08 0.0071177853 50933 0.67 0 0.000005 rs4727338 7 96491363 1.17356 22504420_data_upbuilt_filtered.csv
-0.06 0.0078720696 32961 0.57 -0.05 0.0071467379 50933 0.57 0 0.000005 rs2062377 8 118995181 1.17356 22504420_data_upbuilt_filtered.csv
0.05 0.0089468968 32961 0.31 0.05 0.0075465639 50933 0.31 0 0.000005 rs7932354 11 46700671 1.17356 22504420_data_upbuilt_filtered.csv
-0.04 0.0083574253 32961 0.68 -0.02 0.0058768111 50933 0.68 0 0.000005 rs163879 11 30930127 1.17356 22504420_data_upbuilt_filtered.csv
-0.09 0.0105010874 32961 0.83 -0.07 0.0082307024 50933 0.83 0 0.000005 rs7108738 11 15688538 1.17356 22504420_data_upbuilt_filtered.csv
-0.05 0.0104694644 32961 0.16 -0.05 0.0109819019 50933 0.16 0 0.000005 rs3736228 11 68433827 1.17356 22504420_data_upbuilt_filtered.csv
-0.04 0.0079451166 32961 0.68 -0.03 0.0073507439 50933 0.68 0 0.000005 rs2016266 12 53334171 1.17356 22504420_data_upbuilt_filtered.csv
-0.04 0.008254296 32961 0.35 -0.04 0.0061347536 50933 0.35 0 0.000005 rs11623869 14 103417296 1.17356 22504420_data_upbuilt_filtered.csv
0.06 0.0113600075 32961 0.8 0.05 0.0088538096 50933 0.8 0 0.000005 rs10048146 16 86677054 1.17356 22504420_data_upbuilt_filtered.csv
-0.06 0.0090547066 32961 0.7 -0.05 0.0064782089 50933 0.7 0 0.000005 rs227584 17 44148179 1.17356 22504420_data_upbuilt_filtered.csv
0.04 0.0075814331 32961 0.5 0.03 0.0063652639 50933 0.5 0 0.000005 rs3790160 20 10659340 1.17356 22504420_data_upbuilt_filtered.csv
0.06 0.0124241091 32961 0.85 0.02 0.010633809 50933 0.85 0 0.000005 rs11809524 1 102993981 1.17356 22504420_data_upbuilt_filtered.csv
-0.13 0.0278526247 32961 0.03 -0.01 0.0250717638 50933 0.03 0 0.000005 rs12137389 1 45472714 1.17356 22504420_data_upbuilt_filtered.csv
0.05 0.0090993976 32961 0.67 0.01 0.0060795683 50933 0.67 0 0.000005 rs2120461 1 8387662 1.17356 22504420_data_upbuilt_filtered.csv
0.04 0.0084779007 32961 0.33 0.01 0.0055190359 50933 0.33 0 0.000005 rs11675051 2 190581704 1.17356 22504420_data_upbuilt_filtered.csv
0.05 0.0096061539 32961 0.52 0.01 0.008510734 50933 0.52 0 0.000005 rs12995369 2 201962257 1.17356 22504420_data_upbuilt_filtered.csv
-0.04 0.0087413005 32961 0.77 -0.01 0.0132377563 50933 0.77 0 0.000005 rs4957742 5 105837267 1.17356 22504420_data_upbuilt_filtered.csv
-0.04 0.0085392713 32961 0.29 0.0008100252 0.0029 50933 0.29 0 0.000005 rs1670346 7 158474569 1.17356 22504420_data_upbuilt_filtered.csv
-0.04 0.0084376045 32961 0.44 -0.02 0.0077392843 50933 0.44 0 0.000005 rs13272568 8 78122224 1.17356 22504420_data_upbuilt_filtered.csv
0.04 0.0087513141 32961 0.42 0.02 0.0065025577 50933 0.42 0 0.000005 rs4820539 22 23135783 1.17356 22504420_data_upbuilt_filtered.csv
0.04 0.0086867187 32961 0.71 0.01 0.0076302147 50933 0.71 0 0.000005 rs5926033 X 22666244 1.17356 22504420_data_upbuilt_filtered.csv
0.04 0.0087396102 32961 0.41 -0.01 0.0078030415 50933 0.41 0 0.000005 rs964181 X 151873604 1.17356 22504420_data_upbuilt_filtered.csv
-0.07 0.0132778815 31800 0.16 -0.05 0.0085753204 45708 0.16 0 0.000005 rs3755955 4 1000626 1.17356 22504420_data_upbuilt_filtered.csv
-0.05 0.0098169383 31800 0.4 -0.03 0.006763759 45708 0.4 0 0.000005 rs11755164 6 44671447 1.17356 22504420_data_upbuilt_filtered.csv
-0.08 0.0096745984 31800 0.74 -0.1 0.0079195756 45708 0.74 0 0.000005 rs3801387 7 121334711 1.17356 22504420_data_upbuilt_filtered.csv
0.06 0.0101087146 31800 0.22 0.05 0.0086225067 45708 0.22 0 0.000005 rs3905706 10 28191013 1.17356 22504420_data_upbuilt_filtered.csv
-0.07 0.0128733027 31800 0.13 -0.05 0.010569773 45708 0.13 0 0.000005 rs1373004 10 52668065 1.17356 22504420_data_upbuilt_filtered.csv
-0.07 0.0098998156 31800 0.78 -0.05 0.0086055627 45708 0.78 0 0.000005 rs7071206 10 77641558 1.17356 22504420_data_upbuilt_filtered.csv
-0.05 0.009649544 31800 0.76 -0.04 0.0085484745 45708 0.76 0 0.000005 rs2887571 12 1529005 1.17356 22504420_data_upbuilt_filtered.csv
0.05 0.0095257833 31800 0.39 0.05 0.0083236373 45708 0.39 0 0.000005 rs12821008 12 49080822 1.17356 22504420_data_upbuilt_filtered.csv
-0.04 0.0084915043 31800 0.52 -0.02 0.0065828562 45708 0.52 0 0.000005 rs1053051 12 106973447 1.17356 22504420_data_upbuilt_filtered.csv
-0.07 0.0104003082 31800 0.81 -0.04 0.0089091416 45708 0.81 0 0.000005 rs1286083 14 90976435 1.17356 22504420_data_upbuilt_filtered.csv
-0.04 0.0081321525 31800 0.67 -0.03 0.0080183947 45708 0.67 0 0.000005 rs4985155 16 15035602 1.17356 22504420_data_upbuilt_filtered.csv
-0.06 0.010443794 31800 0.73 -0.03 0.0078082866 45708 0.73 0 0.000005 rs10416218 19 33108221 1.17356 22504420_data_upbuilt_filtered.csv
0.11 0.0118981825 31800 0.17 0.1 0.0094511221 45708 0.17 0 0.000005 rs6426749 1 22384980 1.17356 22504420_data_upbuilt_filtered.csv
0.06 0.0086889871 31800 0.38 0.04 0.0071632776 45708 0.38 0 0.000005 rs4233949 2 54432570 1.17356 22504420_data_upbuilt_filtered.csv
-0.05 0.0087913877 31800 0.5 -0.07 0.0069989013 45708 0.5 0 0.000005 rs1346004 2 165744536 1.17356 22504420_data_upbuilt_filtered.csv
-0.06 0.0101029385 31800 0.48 -0.05 0.0077238753 45708 0.48 0 0.000005 rs430727 3 41087073 1.17356 22504420_data_upbuilt_filtered.csv
0.06 0.0089179426 31800 0.34 0.06 0.006968818 45708 0.34 0 0.000005 rs6532023 4 87852697 1.17356 22504420_data_upbuilt_filtered.csv
-0.08 0.0105792493 31800 0.21 -0.08 0.0117065345 45708 0.21 0 0.000005 rs7751941 6 151625523 1.17356 22504420_data_upbuilt_filtered.csv
-0.06 0.0101471905 31800 0.84 -0.05 0.0120166396 45708 0.84 0 0.000005 rs10226308 7 37898820 1.17356 22504420_data_upbuilt_filtered.csv
0.07 0.00873467 31800 0.67 0.07 0.007443439 45708 0.67 0 0.000005 rs4727338 7 96491363 1.17356 22504420_data_upbuilt_filtered.csv
-0.08 0.0086493175 31800 0.57 -0.07 0.0075650025 45708 0.57 0 0.000005 rs2062377 8 118995181 1.17356 22504420_data_upbuilt_filtered.csv
-0.05 0.0093463179 31800 0.68 -0.03 0.0069792669 45708 0.68 0 0.000005 rs163879 11 30930127 1.17356 22504420_data_upbuilt_filtered.csv
-0.08 0.0118752122 31800 0.16 -0.09 0.010878005 45708 0.16 0 0.000005 rs3736228 11 68433827 1.17356 22504420_data_upbuilt_filtered.csv
-0.06 0.0088954443 31800 0.68 -0.05 0.0078167997 45708 0.68 0 0.000005 rs2016266 12 53334171 1.17356 22504420_data_upbuilt_filtered.csv
0.06 0.0108217719 31800 0.8 0.04 0.0098278526 45708 0.8 0 0.000005 rs10048146 16 86677054 1.17356 22504420_data_upbuilt_filtered.csv
-0.05 0.0099298149 31800 0.7 -0.03 0.0078123607 45708 0.7 0 0.000005 rs227584 17 44148179 1.17356 22504420_data_upbuilt_filtered.csv
-0.06 0.0102524869 31800 0.27 -0.05 0.0079109754 45708 0.27 0 0.000005 rs884205 18 62387624 1.17356 22504420_data_upbuilt_filtered.csv
0.06 0.0091455372 31800 0.5 0.04 0.0063893717 45708 0.5 0 0.000005 rs3790160 20 10659340 1.17356 22504420_data_upbuilt_filtered.csv
0.06 0.0128550576 31800 0.86 0.01 0.0132377563 45708 0.86 0 0.000005 rs12120297 1 223377942 1.17356 22504420_data_upbuilt_filtered.csv
0.06 0.0116720034 31800 0.24 0.02 0.0102042691 45708 0.24 0 0.000005 rs11602954 11 202856 1.17356 22504420_data_upbuilt_filtered.csv
-0.1 0.0187603398 31800 0.92 -0.04 0.0204085383 45708 0.92 0 0.000005 rs7326472 13 42405815 1.17356 22504420_data_upbuilt_filtered.csv
-0.06 0.0124089552 31800 0.84 0.002 0.0083185668 45708 0.84 0 0.000005 rs7226305 17 54032130 1.17356 22504420_data_upbuilt_filtered.csv
0.04 0.0083115636 31800 0.59 0.02 0.0077644897 45708 0.59 0 0.000005 rs4817775 21 36112764 1.17356 22504420_data_upbuilt_filtered.csv
