# Supplementary material for: Statistical correction of the Winner’s Curse explains replication variability in quantitative trait genome-wide association studies
Source: PLoS Genet. 2017 Jul 17;13(7):e1006916. doi: 10.1371/journal.pgen.1006916 (PMC5536394; doi:10.1371/journal.pgen.1006916)
Supplement: S1 Dataset — Each file corresponds to a single PMID as listed in the filename. Only includes data for 100 studies used in analysis. For full citations, see S1 File. (TGZ) [file pgen.1006916.s013.tgz › 22570627_data_upbuilt_filtered_upbuilt.csv]

beta.disc se.disc n.disc f.disc beta.rep se.rep n.rep f.rep trait.mean p.thresh rsid chr pos trait.var file.tag
-0.26 0.05 11972 0.43 -0.1069 0.0507 7482 0.42 14.56179 0.00001 rs11656696 17 10130362 12.6945 22570627_data_upbuilt_filtered.csv
0.67 0.13 11972 0.04 -0.4347 0.1794 5346 0.028258511 14.56179 0.00001 rs7894966 10 86858867 12.6945 22570627_data_upbuilt_filtered.csv
0.22 0.05 11972 0.39 -0.0622 0.0519 7482 0.397850842 14.56179 0.00001 rs216146 5 150066358 12.6945 22570627_data_upbuilt_filtered.csv
0.22 0.05 11972 0.32 0.0467 0.0635 5346 0.3073176207 14.56179 0.00001 rs2117760 3 70801310 12.6945 22570627_data_upbuilt_filtered.csv
0.3 0.07 11972 0.12 0.2461 0.0751 7482 0.1182571505 14.56179 0.00001 rs7555523 1 165749742 12.6945 22570627_data_upbuilt_filtered.csv
0.32 0.07 11972 0.11 0.0999 0.0769 7482 0.110439722 14.56179 0.00001 rs1826598 16 77539058 12.6945 22570627_data_upbuilt_filtered.csv
-0.81 0.18 11972 0.01 -0.2939 0.1726 7482 0.02 14.56179 0.00001 rs9841621 3 18367585 12.6945 22570627_data_upbuilt_filtered.csv
