# Supplementary material for: Statistical correction of the Winner’s Curse explains replication variability in quantitative trait genome-wide association studies
Source: PLoS Genet. 2017 Jul 17;13(7):e1006916. doi: 10.1371/journal.pgen.1006916 (PMC5536394; doi:10.1371/journal.pgen.1006916)
Supplement: S1 Dataset — Each file corresponds to a single PMID as listed in the filename. Only includes data for 100 studies used in analysis. For full citations, see S1 File. (TGZ) [file pgen.1006916.s013.tgz › 22628180_data_upbuilt_filtered_upbuilt.csv]

beta.disc se.disc n.disc freq.disc beta.rep se.rep n.rep freq.rep trait.mean p.thresh rsid chr pos trait.var file.tag
0.251 0.052 6256 0.95 0.121 0.074 5443 0.97 0 0.00000609 rs6782143 3 5726575 1.18405 22628180_data_upbuilt_filtered.csv
0.361 0.078 6256 0.98 0.096 0.117 5443 0.98 0 0.00000609 rs9598027 13 33723341 1.18405 22628180_data_upbuilt_filtered.csv
0.086 0.019 6256 0.43 0.02 0.022 5443 0.4 0 0.00000609 rs4798680 18 8730728 1.18405 22628180_data_upbuilt_filtered.csv
0.114 0.024 6268 0.3 0.026 0.029 6032 0.28 0 0.00000609 rs12067374 1 152595754 1.18405 22628180_data_upbuilt_filtered.csv
0.105 0.023 6268 0.19 0.024 0.027 6032 0.19 0 0.00000609 rs7905170 10 77978480 1.18405 22628180_data_upbuilt_filtered.csv
0.11 0.022 6268 0.245 0.043 0.027 6032 0.25 0 0.00000609 rs936229 15 74839978 1.18405 22628180_data_upbuilt_filtered.csv
0.16 0.032 2840 0.22 -0.226 0.241 527 0.79 0 0.00000609 rs10428174 3 59828322 1.18405 22628180_data_upbuilt_filtered.csv
0.132 0.028 4525 0.18 0.1415 0.0478 1910 0.2 0 0.00000609 rs7582472 2 133887223 1.18405 22628180_data_upbuilt_filtered.csv
0.1 0.021 4525 0.45 0.0245 0.0378 1910 0.415 0 0.00000609 rs2141848 4 91474205 1.18405 22628180_data_upbuilt_filtered.csv
0.115 0.025 4525 0.75 0.0295 0.0487 1910 0.75 0 0.00000609 rs3808900 9 122230485 1.18405 22628180_data_upbuilt_filtered.csv
0.102 0.022 4525 0.64 -0.0086 0.0388 1910 0.39 0 0.00000609 rs4888786 16 78360143 1.18405 22628180_data_upbuilt_filtered.csv
0.259 0.053 3310 0.92 0.102 0.057 2685 0.94 0 0.00000609 rs4374821 6 47387757 1.18405 22628180_data_upbuilt_filtered.csv
0.185 0.041 3310 0.885 0.0666 0.0499 3212 0.103 0 0.00000609 rs7298903 12 117309405 1.18405 22628180_data_upbuilt_filtered.csv
