# Supplementary material for: Statistical correction of the Winner’s Curse explains replication variability in quantitative trait genome-wide association studies
Source: PLoS Genet. 2017 Jul 17;13(7):e1006916. doi: 10.1371/journal.pgen.1006916 (PMC5536394; doi:10.1371/journal.pgen.1006916)
Supplement: S1 Dataset — Each file corresponds to a single PMID as listed in the filename. Only includes data for 100 studies used in analysis. For full citations, see S1 File. (TGZ) [file pgen.1006916.s013.tgz › 22843503_data_upbuilt_filtered_upbuilt.csv]

beta.disc se.disc n.disc freq.disc beta.rep se.rep n.rep freq.rep trait.mean p.thresh rsid chr pos trait.var file.tag
0.05 0.01 3248 0.59 0.03 0.01 659 0.58 2.857254 0.00005 rs17372114 1 56777781 0.227563 22843503_data_upbuilt_filtered.csv
0.05 0.01 3248 0.69 0.06 0.01 659 0.6 2.857254 0.00005 rs3931020 1 74769633 0.227563 22843503_data_upbuilt_filtered.csv
0.12 0.03 3248 0.09 0.13 0.02 659 0.1 2.857254 0.00005 rs13144478 4 115275150 0.227563 22843503_data_upbuilt_filtered.csv
0.05 0.01 3248 0.32 0.02 0.01 659 0.32 2.857254 0.00005 rs6068258 20 52578702 0.227563 22843503_data_upbuilt_filtered.csv
