# Supplementary material for: Statistical correction of the Winner’s Curse explains replication variability in quantitative trait genome-wide association studies
Source: PLoS Genet. 2017 Jul 17;13(7):e1006916. doi: 10.1371/journal.pgen.1006916 (PMC5536394; doi:10.1371/journal.pgen.1006916)
Supplement: S1 Dataset — Each file corresponds to a single PMID as listed in the filename. Only includes data for 100 studies used in analysis. For full citations, see S1 File. (TGZ) [file pgen.1006916.s013.tgz › 22911880_data_upbuilt_filtered_upbuilt.csv]

beta.disc se.disc n.disc f.disc beta.rep se.rep n.rep f.rep trait.mean p.thresh rsid chr pos trait.var file.tag
-3.108026416 0.695805309 1915 0.0665796345 0.368330025 2.11220761 285 0.056140351 27.35 0.00001 rs7523017 1 35549410 113.107 22911880_data_upbuilt_filtered.csv
1.996400834 0.441132867 1914 0.1920062696 -1.210767955 1.294217268 285 0.168421053 27.35 0.00001 rs11706631 3 5973560 113.107 22911880_data_upbuilt_filtered.csv
1.661040738 0.373730602 1905 0.330183727 0.997561626 0.962858299 285 0.438596491 27.35 0.00001 rs6894268 5 179605487 113.107 22911880_data_upbuilt_filtered.csv
2.072567113 0.46220053 1913 0.1607422896 0.094821757 1.161662894 285 0.215789474 27.35 0.00001 rs10485408 6 90796239 113.107 22911880_data_upbuilt_filtered.csv
-1.624660454 0.343409444 1915 0.4399477807 0.204225395 0.916233925 285 0.494736842 27.35 0.00001 rs10745708 12 94890950 113.107 22911880_data_upbuilt_filtered.csv
-1.652816345 0.373381847 1915 0.3203655352 -0.169194186 0.900163365 285 0.443859649 27.35 0.00001 rs1230472 13 46203366 113.107 22911880_data_upbuilt_filtered.csv
