# Supplementary material for: Statistical correction of the Winner’s Curse explains replication variability in quantitative trait genome-wide association studies
Source: PLoS Genet. 2017 Jul 17;13(7):e1006916. doi: 10.1371/journal.pgen.1006916 (PMC5536394; doi:10.1371/journal.pgen.1006916)
Supplement: S1 Dataset — Each file corresponds to a single PMID as listed in the filename. Only includes data for 100 studies used in analysis. For full citations, see S1 File. (TGZ) [file pgen.1006916.s013.tgz › 23001564_data_upbuilt_filtered_upbuilt.csv]

beta.disc se.disc n.disc freq.disc beta.rep se.rep n.rep freq.rep trait.mean p.thresh rsid chr pos trait.var file.tag
0.0559 0.01 9190 0.3534 0.0241 0.021 2237 0.3697 6.83305 0.00000005 rs412658 19 22176638 0.393415 23001564_data_upbuilt_filtered.csv
-0.0669 0.012 9190 0.1678 -0.0226 0.022 2237 0.2304 6.83305 0.00000005 rs3027234 17 8232774 0.393415 23001564_data_upbuilt_filtered.csv
