# Supplementary material for: Statistical correction of the Winner’s Curse explains replication variability in quantitative trait genome-wide association studies
Source: PLoS Genet. 2017 Jul 17;13(7):e1006916. doi: 10.1371/journal.pgen.1006916 (PMC5536394; doi:10.1371/journal.pgen.1006916)
Supplement: S1 Dataset — Each file corresponds to a single PMID as listed in the filename. Only includes data for 100 studies used in analysis. For full citations, see S1 File. (TGZ) [file pgen.1006916.s013.tgz › 23028347_data_upbuilt_filtered_upbuilt.csv]

beta.disc se.disc n.disc f.disc beta.rep se.rep n.rep f.rep trait.mean p.thresh rsid chr pos trait.var file.tag
-0.26 0.05 5388 0.28 0.02 0.21 568 0.28 31.09655 0.00000005 rs4648379 1 3344952 5.40284 23028347_data_upbuilt_filtered.csv
0.29 0.05 5388 0.17 -0.19 0.2 568 0.17 40.08374 0.00000005 rs974448 2 222140595 3.78137 23028347_data_upbuilt_filtered.csv
-0.91 0.15 5388 0.04 -0.42 0.68 568 0.04 63.22561 0.00000005 rs17447439 3 189831634 9.24514 23028347_data_upbuilt_filtered.csv
0.41 0.07 5388 0.33 0.31 0.14 568 0.33 95.00607 0.00000005 rs6555969 5 171701460 11.5981 23028347_data_upbuilt_filtered.csv
0.24 0.04 5388 0.33 0.42 0.12 568 0.33 40.08374 0.00000005 rs6555969 5 171701460 3.78137 23028347_data_upbuilt_filtered.csv
0.26 0.04 5388 0.33 0.47 0.12 568 0.33 40.28374 0.00000005 rs6555969 5 171701460 3.95046 23028347_data_upbuilt_filtered.csv
0.29 0.05 5388 0.19 0.54 0.16 568 0.19 40.28374 0.00000005 rs805722 10 104050642 3.95046 23028347_data_upbuilt_filtered.csv
