# Supplementary material for: Statistical correction of the Winner’s Curse explains replication variability in quantitative trait genome-wide association studies
Source: PLoS Genet. 2017 Jul 17;13(7):e1006916. doi: 10.1371/journal.pgen.1006916 (PMC5536394; doi:10.1371/journal.pgen.1006916)
Supplement: S1 Dataset — Each file corresponds to a single PMID as listed in the filename. Only includes data for 100 studies used in analysis. For full citations, see S1 File. (TGZ) [file pgen.1006916.s013.tgz › 23118974_data_upbuilt_filtered_upbuilt.csv]

beta.disc se.disc n.disc f.disc beta.rep se.rep n.rep f.rep trait.mean p.thresh rsid chr pos trait.var file.tag
0.41 0.068 175 0.29 0.334 0.044 293 0.27 1.6125 0.0001 rs1667394 15 28285036 0.2785 23118974_data_upbuilt_filtered.csv
0.342 0.062 175 0.34 -0.019 0.048 293 0.31 1.6125 0.0001 rs702477 7 12620901 0.2785 23118974_data_upbuilt_filtered.csv
-0.277 0.061 175 0.46 0.027 0.044 293 0.45 1.6125 0.0001 rs7835168 8 78335431 0.2785 23118974_data_upbuilt_filtered.csv
0.269 0.059 175 0.39 0.104 0.044 293 0.3 1.6125 0.0001 rs4596632 8 131341488 0.2785 23118974_data_upbuilt_filtered.csv
0.321 0.072 175 0.22 0.14 0.051 293 0.2 1.6125 0.0001 rs288139 5 108064804 0.2785 23118974_data_upbuilt_filtered.csv
-0.547 0.123 175 0.06 0.107 0.083 293 0.07 1.6125 0.0001 rs6056505 20 9263135 0.2785 23118974_data_upbuilt_filtered.csv
-0.28 0.064 175 0.33 0.063 0.047 293 0.32 1.6125 0.0001 rs2048983 2 35691062 0.2785 23118974_data_upbuilt_filtered.csv
-0.274 0.063 175 0.38 0.045 0.045 293 0.39 1.6125 0.0001 rs9830122 3 16085715 0.2785 23118974_data_upbuilt_filtered.csv
-0.336 0.078 175 0.18 0.002 0.05 293 0.25 1.6125 0.0001 rs11046263 12 22034857 0.2785 23118974_data_upbuilt_filtered.csv
0.337 0.078 175 0.17 0.034 0.048 293 0.24 1.6125 0.0001 rs12546464 8 22769958 0.2785 23118974_data_upbuilt_filtered.csv
0.248 0.058 175 0.48 -0.003 0.043 293 0.53 1.6125 0.0001 rs1725265 1 7498133 0.2785 23118974_data_upbuilt_filtered.csv
-0.262 0.062 175 0.48 -0.043 0.042 293 0.57 1.6125 0.0001 rs2720672 8 128105690 0.2785 23118974_data_upbuilt_filtered.csv
-0.265 0.064 175 0.33 0.075 0.046 293 0.37 1.6125 0.0001 rs7558722 2 153842321 0.2785 23118974_data_upbuilt_filtered.csv
0.266 0.065 175 0.43 0.063 0.043 293 0.43 1.6125 0.0001 rs7799050 7 4499968 0.2785 23118974_data_upbuilt_filtered.csv
-0.312 0.076 175 0.23 0.017 0.05 293 0.24 1.6125 0.0001 rs6768086 3 166356991 0.2785 23118974_data_upbuilt_filtered.csv
-0.301 0.074 175 0.25 0.024 0.052 293 0.23 1.6125 0.0001 rs3773786 3 159893122 0.2785 23118974_data_upbuilt_filtered.csv
-0.247 0.061 175 0.43 -0.006 0.046 293 0.47 1.6125 0.0001 rs237012 6 149408062 0.2785 23118974_data_upbuilt_filtered.csv
0.246 0.06 175 0.35 0.049 0.048 293 0.35 1.6125 0.0001 rs3005884 1 56306037 0.2785 23118974_data_upbuilt_filtered.csv
-0.291 0.071 175 0.21 -0.041 0.053 293 0.23 1.6125 0.0001 rs10940981 5 31938352 0.2785 23118974_data_upbuilt_filtered.csv
0.62 0.153 175 0.04 -0.042 0.082 293 0.07 1.6125 0.0001 rs17168654 7 15085122 0.2785 23118974_data_upbuilt_filtered.csv
-1.148 0.284 175 0.01 0.056 0.149 293 0.02 1.6125 0.0001 rs7709159 5 148296273 0.2785 23118974_data_upbuilt_filtered.csv
-0.236 0.058 175 0.48 0.05 0.041 293 0.5 1.6125 0.0001 rs2553244 8 31184893 0.2785 23118974_data_upbuilt_filtered.csv
-0.367 0.091 175 0.12 -0.045 0.071 293 0.11 1.6125 0.0001 rs9591586 13 33203345 0.2785 23118974_data_upbuilt_filtered.csv
-0.478 0.119 175 0.07 0.101 0.079 293 0.07 1.6125 0.0001 rs2274232 1 111230978 0.2785 23118974_data_upbuilt_filtered.csv
-0.523 0.13 175 0.06 -0.133 0.129 293 0.03 1.6125 0.0001 rs501234 11 88096078 0.2785 23118974_data_upbuilt_filtered.csv
0.255 0.064 175 0.26 -0.006 0.044 293 0.32 1.6125 0.0001 rs875130 4 2400979 0.2785 23118974_data_upbuilt_filtered.csv
11.77 2.499 106 0.47 0.886 1.427 235 0.47 113.9 0.0001 rs262825 6 158257599 244.021 23118974_data_upbuilt_filtered.csv
-13.87 3.066 106 0.18 -0.451 1.984 235 0.19 113.9 0.0001 rs7688185 4 115857989 244.021 23118974_data_upbuilt_filtered.csv
11.52 2.567 106 0.31 1.018 1.8 235 0.35 113.9 0.0001 rs4559841 14 27883609 244.021 23118974_data_upbuilt_filtered.csv
11.15 2.491 106 0.23 -1.021 1.83 235 0.26 113.9 0.0001 rs7712713 5 112565131 244.021 23118974_data_upbuilt_filtered.csv
-11.26 2.525 106 0.25 0.948 1.701 235 0.28 113.9 0.0001 rs13195345 6 15364199 244.021 23118974_data_upbuilt_filtered.csv
-11.72 2.642 106 0.32 -0.257 1.735 235 0.34 113.9 0.0001 rs10868841 9 70503748 244.021 23118974_data_upbuilt_filtered.csv
-15.63 3.559 106 0.13 0.712 1.853 235 0.19 113.9 0.0001 rs2275697 1 205058609 244.021 23118974_data_upbuilt_filtered.csv
11.89 2.722 106 0.23 2.464 1.809 235 0.19 113.9 0.0001 rs2675098 2 183140878 244.021 23118974_data_upbuilt_filtered.csv
-13.93 3.23 106 0.19 3.347 2.151 235 0.14 113.9 0.0001 rs4307347 8 10310584 244.021 23118974_data_upbuilt_filtered.csv
-14.54 3.365 106 0.12 -2.428 2.624 235 0.11 113.9 0.0001 rs6712291 2 142793299 244.021 23118974_data_upbuilt_filtered.csv
-12.02 2.798 106 0.23 -3.186 1.719 235 0.25 113.9 0.0001 rs11197567 10 116172681 244.021 23118974_data_upbuilt_filtered.csv
-20.35 4.748 106 0.06 0.798 3.138 235 0.06 113.9 0.0001 rs16959551 15 34712596 244.021 23118974_data_upbuilt_filtered.csv
-11.8 2.814 106 0.24 -2.24 1.827 235 0.25 113.9 0.0001 rs2513852 8 97996499 244.021 23118974_data_upbuilt_filtered.csv
10.44 2.496 106 0.38 -1.28 1.731 235 0.41 113.9 0.0001 rs4955192 3 31593045 244.021 23118974_data_upbuilt_filtered.csv
9.815 2.368 106 0.36 -1.19 1.568 235 0.45 113.9 0.0001 rs1536328 9 113752596 244.021 23118974_data_upbuilt_filtered.csv
14.42 3.471 106 0.21 2.633 2.364 235 0.13 113.9 0.0001 rs2188866 7 20564826 244.021 23118974_data_upbuilt_filtered.csv
10.98 2.669 106 0.32 -2.04 1.844 235 0.33 113.9 0.0001 rs250858 5 133381243 244.021 23118974_data_upbuilt_filtered.csv
-10.31 2.511 106 0.37 0.274 1.629 235 0.36 113.9 0.0001 rs997934 10 1753000 244.021 23118974_data_upbuilt_filtered.csv
-18.53 4.532 106 0.07 1.609 2.993 235 0.06 113.9 0.0001 rs4461920 8 3428048 244.021 23118974_data_upbuilt_filtered.csv
-10.53 2.593 106 0.26 2.48 1.841 235 0.31 113.9 0.0001 rs200708 21 23438339 244.021 23118974_data_upbuilt_filtered.csv
1.103 0.233 175 0.36 0.168 0.213 294 0.34 29.75 0.0001 rs2033739 3 58078092 3.74139 23118974_data_upbuilt_filtered.csv
1.934 0.449 175 0.07 0.394 0.405 294 0.06 29.75 0.0001 rs12526812 6 12763607 3.74139 23118974_data_upbuilt_filtered.csv
1 0.234 175 0.48 0.261 0.211 294 0.57 29.75 0.0001 rs4027079 1 234208347 3.74139 23118974_data_upbuilt_filtered.csv
-1.405 0.328 175 0.12 0.091 0.238 294 0.17 29.75 0.0001 rs4818568 21 20407866 3.74139 23118974_data_upbuilt_filtered.csv
1.166 0.275 175 0.2 0.11 0.245 294 0.17 29.75 0.0001 rs962514 5 153315289 3.74139 23118974_data_upbuilt_filtered.csv
1.337 0.316 175 0.15 0.118 0.245 294 0.21 29.75 0.0001 rs6664692 1 62729989 3.74139 23118974_data_upbuilt_filtered.csv
-0.993 0.235 175 0.32 -0.001 0.222 294 0.3 29.75 0.0001 rs4360041 5 17005642 3.74139 23118974_data_upbuilt_filtered.csv
0.861 0.204 175 0.45 0.225 0.184 294 0.48 29.75 0.0001 rs10512493 17 62100143 3.74139 23118974_data_upbuilt_filtered.csv
-0.893 0.214 175 0.4 -0.169 0.192 294 0.42 29.75 0.0001 rs4691238 4 156042540 3.74139 23118974_data_upbuilt_filtered.csv
1.457 0.351 175 0.1 -0.524 0.369 294 0.07 29.75 0.0001 rs7725801 5 122384318 3.74139 23118974_data_upbuilt_filtered.csv
-1.353 0.329 175 0.13 0.065 0.296 294 0.13 29.75 0.0001 rs1517605 3 106905447 3.74139 23118974_data_upbuilt_filtered.csv
1.525 0.372 175 0.09 0.08 0.307 294 0.11 29.75 0.0001 rs11934931 4 35181739 3.74139 23118974_data_upbuilt_filtered.csv
0.954 0.234 175 0.28 0.242 0.209 294 0.28 29.75 0.0001 rs2225083 1 82494702 3.74139 23118974_data_upbuilt_filtered.csv
3.173 0.786 175 0.02 -0.528 0.415 294 0.05 29.75 0.0001 rs3102477 8 95733872 3.74139 23118974_data_upbuilt_filtered.csv
1.269 0.316 175 0.16 -0.459 0.298 294 0.12 29.75 0.0001 rs1505469 4 149927424 3.74139 23118974_data_upbuilt_filtered.csv
0.907 0.226 175 0.49 -0.072 0.189 294 0.57 29.75 0.0001 rs2139381 2 12601964 3.74139 23118974_data_upbuilt_filtered.csv
1.065 0.267 175 0.18 -0.297 0.245 294 0.2 29.75 0.0001 rs10760593 9 129191319 3.74139 23118974_data_upbuilt_filtered.csv
