# Supplementary material for: Statistical correction of the Winner’s Curse explains replication variability in quantitative trait genome-wide association studies
Source: PLoS Genet. 2017 Jul 17;13(7):e1006916. doi: 10.1371/journal.pgen.1006916 (PMC5536394; doi:10.1371/journal.pgen.1006916)
Supplement: S1 Dataset — Each file corresponds to a single PMID as listed in the filename. Only includes data for 100 studies used in analysis. For full citations, see S1 File. (TGZ) [file pgen.1006916.s013.tgz › 23202124_data_upbuilt_filtered_upbuilt.csv]

beta.disc se.disc n.disc f.disc beta.rep se.rep n.rep f.rep trait.mean p.thresh rsid chr pos trait.var file.tag
-0.072782 0.008424 26813 0.386246 -0.07206 0.007496 34329 0.386246 0 0.00001 rs900400 3 157080986 0.898568 23202124_data_upbuilt_filtered.csv
-0.058054 0.009128 26789 0.26882 -0.006434 0.007392 42519 0.26882 0 0.00001 rs5758511 22 41940168 0.898568 23202124_data_upbuilt_filtered.csv
-0.060862 0.009708 26788 0.757429 -0.057895 0.008663 34721 0.757429 0 0.00001 rs9883204 3 123377973 0.898568 23202124_data_upbuilt_filtered.csv
-0.048775 0.00814 26827 0.496601 -0.045041 0.006623 41828 0.496601 0 0.00001 rs1042725 12 65964567 0.898568 23202124_data_upbuilt_filtered.csv
-0.049529 0.009052 26407 0.293037 -0.050373 0.007314 42415 0.293037 0 0.00001 rs6931514 6 20703721 0.898568 23202124_data_upbuilt_filtered.csv
-0.045116 0.008771 26829 0.641604 -0.01782 0.007093 41108 0.641604 0 0.00001 rs7780752 7 93612328 0.898568 23202124_data_upbuilt_filtered.csv
-0.044807 0.00885 26811 0.301766 -0.023796 0.008927 26808 0.301766 0 0.00001 rs4432842 5 57876251 0.898568 23202124_data_upbuilt_filtered.csv
-0.045273 0.009068 26766 0.284592 -0.009612 0.007465 40741 0.284592 0 0.00001 rs6684152 1 21821271 0.898568 23202124_data_upbuilt_filtered.csv
-0.044778 0.009055 26820 0.726518 -0.038722 0.008837 29057 0.726518 0 0.00001 rs724577 4 17991787 0.898568 23202124_data_upbuilt_filtered.csv
-0.040543 0.008193 26822 0.569026 0.00017 0.0068 40788 0.569026 0 0.00001 rs7087501 10 92170522 0.898568 23202124_data_upbuilt_filtered.csv
-0.064514 0.013244 26742 0.886784 -0.001459 0.012796 31368 0.886784 0 0.00001 rs13311977 7 39674222 0.898568 23202124_data_upbuilt_filtered.csv
-0.046331 0.009687 26835 0.775949 0.001443 0.010871 22064 0.775949 0 0.00001 rs519959 6 124466243 0.898568 23202124_data_upbuilt_filtered.csv
-0.045276 0.009508 26589 0.255237 -0.036928 0.010414 23071 0.255237 0 0.00001 rs1801253 10 114045297 0.898568 23202124_data_upbuilt_filtered.csv
-0.041998 0.008798 26819 0.682579 -0.004704 0.008505 29699 0.682579 0 0.00001 rs11599257 10 49832344 0.898568 23202124_data_upbuilt_filtered.csv
-0.040895 0.008803 26772 0.677781 0.002426 0.00875 27808 0.677781 0 0.00001 rs2857211 6 32772665 0.898568 23202124_data_upbuilt_filtered.csv
-0.04209 0.008986 26661 0.305307 -0.016395 0.01349 12591 0.305307 0 0.00001 rs5415 17 7281162 0.898568 23202124_data_upbuilt_filtered.csv
-0.040117 0.008662 26832 0.326426 0.008986 0.008603 27856 0.326426 0 0.00001 rs1562489 3 134687031 0.898568 23202124_data_upbuilt_filtered.csv
-0.039631 0.008541 26799 0.634303 -0.007281 0.012238 13744 0.634303 0 0.00001 rs2137585 3 148856401 0.898568 23202124_data_upbuilt_filtered.csv
-0.047862 0.010376 26690 0.194344 -0.011592 0.014911 13744 0.194344 0 0.00001 rs2076829 3 21458214 0.898568 23202124_data_upbuilt_filtered.csv
-0.041688 0.009427 26725 0.241036 0.005523 0.00954 27136 0.241036 0 0.00001 rs16834011 2 153656437 0.898568 23202124_data_upbuilt_filtered.csv
