# Supplementary material for: Statistical correction of the Winner’s Curse explains replication variability in quantitative trait genome-wide association studies
Source: PLoS Genet. 2017 Jul 17;13(7):e1006916. doi: 10.1371/journal.pgen.1006916 (PMC5536394; doi:10.1371/journal.pgen.1006916)
Supplement: S1 Dataset — Each file corresponds to a single PMID as listed in the filename. Only includes data for 100 studies used in analysis. For full citations, see S1 File. (TGZ) [file pgen.1006916.s013.tgz › 23371916_data_upbuilt_filtered_upbuilt.csv]

beta.disc se.disc n.disc f.disc beta.rep se.rep n.rep f.rep trait.mean p.thresh rsid chr pos trait.var file.tag
0.179 0.019 1452 0.13 0.148 0.008 8830 0.12 15.1 0.00001 rs6742078 2 233763993 0.116527 23371916_data_upbuilt_filtered.csv
0.067 0.014 1452 0.32 0.011 0.009 8830 0.31 15.1 0.00001 rs687242 13 30044420 0.116527 23371916_data_upbuilt_filtered.csv
0.17 0.02 1452 0.13 0.124 0.012 8830 0.12 4.8 0.00001 rs6742078 2 233763993 0.131901 23371916_data_upbuilt_filtered.csv
0.08 0.017 1452 0.2 0.014 0.009 8830 0.21 4.8 0.00001 rs977744 2 76810883 0.131901 23371916_data_upbuilt_filtered.csv
0.086 0.019 1452 0.16 0.072 0.01 8830 0.16 4.8 0.00001 rs2417940 12 20864941 0.131901 23371916_data_upbuilt_filtered.csv
0.193 0.023 1452 0.13 0.162 0.009 8830 0.12 10.1 0.00001 rs6742078 2 233763993 0.172385 23371916_data_upbuilt_filtered.csv
0.082 0.017 1452 0.32 0.011 0.01 8830 0.31 10.1 0.00001 rs687242 13 30044420 0.172385 23371916_data_upbuilt_filtered.csv
