# Supplementary material for: Statistical correction of the Winner’s Curse explains replication variability in quantitative trait genome-wide association studies
Source: PLoS Genet. 2017 Jul 17;13(7):e1006916. doi: 10.1371/journal.pgen.1006916 (PMC5536394; doi:10.1371/journal.pgen.1006916)
Supplement: S1 Dataset — Each file corresponds to a single PMID as listed in the filename. Only includes data for 100 studies used in analysis. For full citations, see S1 File. (TGZ) [file pgen.1006916.s013.tgz › 23437003_data_upbuilt_filtered_upbuilt.csv]

beta.disc se.disc n.disc f.disc beta.rep se.rep n.rep f.rep trait.mean p.thresh rsid chr pos trait.var file.tag
-0.15 0.02 5878 0.17 -0.15 0.06 1052 0.15 0 0.00000005 rs1021188 13 42541997 0.974703 23437003_data_upbuilt_filtered.csv
-0.11 0.02 5878 0.33 -0.1 0.05 1025 0.29 0 0.00000005 rs271170 6 132994665 0.974703 23437003_data_upbuilt_filtered.csv
-0.1 0.02 5878 0.34 -0.11 0.04 1025 0.33 0 0.00000005 rs7839059 8 118964303 0.974703 23437003_data_upbuilt_filtered.csv
-0.09 0.02 5878 0.4 -0.09 0.04 1027 0.38 0 0.00000005 rs6909279 6 151574321 0.974703 23437003_data_upbuilt_filtered.csv
0.22 0.04 2500 0.15 0.14 0.06 1022 0.18 0 0.00000005 rs9287237 1 240433914 0.974703 23437003_data_upbuilt_filtered.csv
