# Supplementary material for: Statistical correction of the Winner’s Curse explains replication variability in quantitative trait genome-wide association studies
Source: PLoS Genet. 2017 Jul 17;13(7):e1006916. doi: 10.1371/journal.pgen.1006916 (PMC5536394; doi:10.1371/journal.pgen.1006916)
Supplement: S1 Dataset — Each file corresponds to a single PMID as listed in the filename. Only includes data for 100 studies used in analysis. For full citations, see S1 File. (TGZ) [file pgen.1006916.s013.tgz › 23446634_data_upbuilt_filtered_upbuilt.csv]

beta.disc se.disc n.disc freq.disc beta.rep se.rep n.rep freq.rep trait.mean p.thresh rsid chr pos trait.var file.tag
-0.2589 0.0444 4066 0.2532 0.05 0.039 9692 0.24 29.02874 0.00000005 rs9559892 13 88716410 3.0557 23446634_data_upbuilt_filtered.csv
0.2396 0.0411 4026 0.6401 0.056 0.035 9692 0.36 29.02874 0.00000005 rs7192051 16 4492116 3.0557 23446634_data_upbuilt_filtered.csv
0.259 0.0475 6343 0.6367 0.048 0.087 9696 0.36 87.28638 0.00000005 rs7192051 16 4492116 6.58875 23446634_data_upbuilt_filtered.csv
