# Supplementary material for: Statistical correction of the Winner’s Curse explains replication variability in quantitative trait genome-wide association studies
Source: PLoS Genet. 2017 Jul 17;13(7):e1006916. doi: 10.1371/journal.pgen.1006916 (PMC5536394; doi:10.1371/journal.pgen.1006916)
Supplement: S1 Dataset — Each file corresponds to a single PMID as listed in the filename. Only includes data for 100 studies used in analysis. For full citations, see S1 File. (TGZ) [file pgen.1006916.s013.tgz › 23456168_data_upbuilt_filtered_upbuilt.csv]

beta.disc se.disc n.disc freq.disc beta.rep se.rep n.rep freq.rep trait.mean p.thresh rsid chr pos trait.var file.tag
0.103 0.018 6169 0.6 0.092 0.033 1817 0.6 0 0.00001 rs12612930 2 71298655 0.957979 23456168_data_upbuilt_filtered.csv
0.071 0.016 6259 0.51 0.135 0.033 1831 0.51 0 0.00001 rs11021504 11 96262284 0.957979 23456168_data_upbuilt_filtered.csv
0.113 0.024 4910 0.77 0.15 0.04 1880 0.77 0 0.00001 rs3816804 12 56286961 0.957979 23456168_data_upbuilt_filtered.csv
0.208 0.035 6398 0.93 0.123 0.061 1794 0.93 0 0.00001 rs3751599 15 51281336 0.957979 23456168_data_upbuilt_filtered.csv
0.095 0.021 5929 0.79 0.151 0.041 1775 0.79 0 0.00001 rs11082671 18 48339226 0.957979 23456168_data_upbuilt_filtered.csv
0.214 0.046 6444 0.96 0.182 0.082 1879 0.96 0 0.00001 rs17382723 2 241114131 0.957979 23456168_data_upbuilt_filtered.csv
0.099 0.022 4753 0.71 0.048 0.036 1871 0.71 0 0.00001 rs11923600 3 176209663 0.957979 23456168_data_upbuilt_filtered.csv
0.176 0.038 6439 0.95 0.087 0.065 1835 0.95 0 0.00001 rs16895057 6 29553100 0.957979 23456168_data_upbuilt_filtered.csv
0.083 0.018 6413 0.38 0.025 0.034 1876 0.38 0 0.00001 rs13258397 8 111639420 0.957979 23456168_data_upbuilt_filtered.csv
0.086 0.018 6474 0.35 0.033 0.034 1880 0.35 0 0.00001 rs10509091 10 58451030 0.957979 23456168_data_upbuilt_filtered.csv
0.087 0.019 6468 0.69 0.025 0.036 1880 0.69 0 0.00001 rs4246215 11 61796827 0.957979 23456168_data_upbuilt_filtered.csv
0.089 0.018 6285 0.42 0.019 0.034 1880 0.42 0 0.00001 rs10773568 12 128701645 0.957979 23456168_data_upbuilt_filtered.csv
0.093 0.02 6387 0.29 0.055 0.037 1856 0.29 0 0.00001 rs154663 16 89659627 0.957979 23456168_data_upbuilt_filtered.csv
