# Supplementary material for: Statistical correction of the Winner’s Curse explains replication variability in quantitative trait genome-wide association studies
Source: PLoS Genet. 2017 Jul 17;13(7):e1006916. doi: 10.1371/journal.pgen.1006916 (PMC5536394; doi:10.1371/journal.pgen.1006916)
Supplement: S1 Dataset — Each file corresponds to a single PMID as listed in the filename. Only includes data for 100 studies used in analysis. For full citations, see S1 File. (TGZ) [file pgen.1006916.s013.tgz › 23474815_data_upbuilt_filtered_upbuilt.csv]

beta.disc se.disc n.disc freq.disc beta.rep se.rep n.rep freq.rep trait.mean p.thresh rsid chr pos trait.var file.tag
-0.173 0.0386248517 7280 0.241828283 -0.035 0.0249097633 19673 0.241828283 -0.09153846 0.00001 rs1343654 2 10865359 4.95626 23474815_data_upbuilt_filtered.csv
-0.162 0.0351812107 7280 0.352332033 -0.089 0.0224464806 19673 0.352332033 -0.09153846 0.00001 rs11715445 3 58358161 4.95626 23474815_data_upbuilt_filtered.csv
-0.149 0.0328151995 7280 0.4816249863 -0.012 0.020536429 19673 0.4816249863 -0.09153846 0.00001 rs10018930 4 110108479 4.95626 23474815_data_upbuilt_filtered.csv
0.281 0.0513893854 7280 0.203965783 -0.031 0.0320218543 19673 0.203965783 -0.09153846 0.00001 rs13178105 5 78972305 4.95626 23474815_data_upbuilt_filtered.csv
0.298 0.0531086532 7280 0.1050354533 -0.024 0.0357490658 19673 0.1050354533 -0.09153846 0.00001 rs583456 6 24948052 4.95626 23474815_data_upbuilt_filtered.csv
-0.293 0.0530495629 7280 0.1056611538 0.028 0.0360235582 19673 0.1056611538 -0.09153846 0.00001 rs9490548 6 122769332 4.95626 23474815_data_upbuilt_filtered.csv
0.22 0.0421628609 7280 0.3087504985 0.028 0.0220431197 19673 0.3087504985 -0.09153846 0.00001 rs7897547 10 44682206 4.95626 23474815_data_upbuilt_filtered.csv
0.185 0.0354411531 7280 0.3639453984 0.06 0.0229704274 19673 0.3639453984 -0.09153846 0.00001 rs10771293 12 26690985 4.95626 23474815_data_upbuilt_filtered.csv
-0.16 0.0335257704 7280 0.4767083654 -0.002 0.0185194497 19673 0.4767083654 -0.09153846 0.00001 rs1956704 14 94404247 4.95626 23474815_data_upbuilt_filtered.csv
-0.288 0.0528923822 7280 0.1059118269 0.025 0.0359666562 19673 0.1059118269 -0.09153846 0.00001 rs4776318 15 66782319 4.95626 23474815_data_upbuilt_filtered.csv
0.184 0.0382856845 7280 0.3290162637 -0.01 0.0237719065 19673 0.3290162637 -0.09153846 0.00001 rs10500355 16 7409346 4.95626 23474815_data_upbuilt_filtered.csv
-1.394 0.2973130984 7280 0.0088554142 0.011 0.1790042749 19673 0.0088554142 -0.09153846 0.00001 rs8109324 19 52735488 4.95626 23474815_data_upbuilt_filtered.csv
