# Supplementary material for: Statistical correction of the Winner’s Curse explains replication variability in quantitative trait genome-wide association studies
Source: PLoS Genet. 2017 Jul 17;13(7):e1006916. doi: 10.1371/journal.pgen.1006916 (PMC5536394; doi:10.1371/journal.pgen.1006916)
Supplement: S1 Dataset — Each file corresponds to a single PMID as listed in the filename. Only includes data for 100 studies used in analysis. For full citations, see S1 File. (TGZ) [file pgen.1006916.s013.tgz › 23658558_data_upbuilt_filtered_upbuilt.csv]

beta.disc se.disc n.disc freq.disc beta.rep se.rep n.rep freq.rep trait.mean p.thresh rsid chr pos trait.var file.tag
-1.29 0.28 2628 0.32 -0.36 1.15 197 0.31 50 0.00001 rs8042694 15 74933074 95.5499 23658558_data_upbuilt_filtered.csv
-1.95 0.41 2612 0.13 -0.46 0.53 848 0.11 50 0.00001 rs12115280 9 89026648 95.5499 23658558_data_upbuilt_filtered.csv
1.27 0.29 2612 0.32 0.33 1.23 197 0.29 50 0.00001 rs2332838 4 174605539 95.5499 23658558_data_upbuilt_filtered.csv
2.31 0.52 2612 0.07 -0.57 1.98 197 0.08 50 0.00001 rs17039820 2 123067780 95.5499 23658558_data_upbuilt_filtered.csv
0.97 0.22 4590 0.44 0.73 1.2 197 0.39 50 0.00001 rs2781564 6 72468161 95.5499 23658558_data_upbuilt_filtered.csv
-1.19 0.27 4595 0.15 -0.86 1.5 197 0.16 50 0.00001 rs4725336 7 150370356 95.5499 23658558_data_upbuilt_filtered.csv
-0.94 0.21 4595 0.29 -0.95 1.3 197 0.3 50 0.00001 rs4233429 1 90634346 95.5499 23658558_data_upbuilt_filtered.csv
1.38 0.29 2631 0.48 -0.1058 0.2627 1045 0.48 50 0.00001 rs9832895 3 38620042 95.5499 23658558_data_upbuilt_filtered.csv
-1.3 0.27 4590 0.21 0.435 0.3402 1045 0.1937703349 50 0.00001 rs1841548 2 166063920 95.5499 23658558_data_upbuilt_filtered.csv
0.89 0.2 4595 0.38 -0.3 1.3 197 0.35 50 0.00001 rs2173324 4 124943634 95.5499 23658558_data_upbuilt_filtered.csv
-1.16 0.25 4590 0.26 -1.28 1.36 197 0.25 50 0.00001 rs6425361 1 175787570 95.5499 23658558_data_upbuilt_filtered.csv
-0.91 0.19 4595 0.48 -0.06 0.3 848 0.49 50 0.00001 rs160196 11 88533225 95.5499 23658558_data_upbuilt_filtered.csv
-1.2 0.27 4590 0.2 -2.72 1.58 197 0.18 50 0.00001 rs9822730 3 113135828 95.5499 23658558_data_upbuilt_filtered.csv
1.93 0.39 2628 0.13 -0.43 0.27 848 0.15 50 0.00001 rs2587561 8 72077964 95.5499 23658558_data_upbuilt_filtered.csv
-1.17 0.25 4590 0.24 0.24 0.33 848 0.25 50 0.00001 rs17801669 19 46443383 95.5499 23658558_data_upbuilt_filtered.csv
-1.04 0.23 4590 0.35 0.1414 0.2751 1045 0.3618851675 50 0.00001 rs7809940 7 1349761 95.5499 23658558_data_upbuilt_filtered.csv
-1.03 0.22 4590 0.39 -0.2126 0.2815 1045 0.3713110048 50 0.00001 rs3923603 4 144190176 95.5499 23658558_data_upbuilt_filtered.csv
1.22 0.27 4595 0.14 2.32 1.96 197 0.09 50 0.00001 rs2189000 7 19121595 95.5499 23658558_data_upbuilt_filtered.csv
1.22 0.27 2628 0.37 0.3 1.02 197 0.39 50 0.00001 rs658912 5 82316660 95.5499 23658558_data_upbuilt_filtered.csv
-1.17 0.25 4595 0.17 -0.26 0.46 848 0.17 50 0.00001 rs8076171 17 33807399 95.5499 23658558_data_upbuilt_filtered.csv
-1.38 0.31 2612 0.26 -0.47 1.21 197 0.28 50 0.00001 rs10803639 2 235374268 95.5499 23658558_data_upbuilt_filtered.csv
1.71 0.36 2612 0.17 -0.162 0.4408 1045 0.1237703349 50 0.00001 rs10831742 11 12148778 95.5499 23658558_data_upbuilt_filtered.csv
1.3 0.28 2628 0.32 -0.15 0.22 848 0.31 50 0.00001 rs3789332 20 6089793 95.5499 23658558_data_upbuilt_filtered.csv
1.57 0.33 4590 0.12 -0.61 0.52 848 0.09 50 0.00001 rs17029245 3 32347561 95.5499 23658558_data_upbuilt_filtered.csv
1.79 0.38 2628 0.14 0.16 0.32 848 0.11 50 0.00001 rs16860099 2 196985452 95.5499 23658558_data_upbuilt_filtered.csv
