# Supplementary material for: Statistical correction of the Winner’s Curse explains replication variability in quantitative trait genome-wide association studies
Source: PLoS Genet. 2017 Jul 17;13(7):e1006916. doi: 10.1371/journal.pgen.1006916 (PMC5536394; doi:10.1371/journal.pgen.1006916)
Supplement: S1 Dataset — Each file corresponds to a single PMID as listed in the filename. Only includes data for 100 studies used in analysis. For full citations, see S1 File. (TGZ) [file pgen.1006916.s013.tgz › 23669352_data_upbuilt_filtered_upbuilt.csv]

beta.disc se.disc n.disc freq.disc beta.rep se.rep n.rep freq.disc trait.mean p.thresh rsid chr pos trait.var file.tag
0.085 0.012 13503.4 0.44 0.082 0.012 15443.2 0.44 0 0.00005 rs9940128 16 53766842 1.20461 23669352_data_upbuilt_filtered.csv
0.098 0.014 13506 0.26 0.065 0.013 15444 0.26 0 0.00005 rs7234864 18 60067625 1.20461 23669352_data_upbuilt_filtered.csv
-0.091 0.013 12237.4 0.6 -0.032 0.012 15445.3 0.6 0 0.00005 rs12142020 1 74534327 1.20461 23669352_data_upbuilt_filtered.csv
0.061 0.013 13606.7 0.43 0.04 0.012 15436 0.43 0 0.00005 rs13130484 4 45173674 1.20461 23669352_data_upbuilt_filtered.csv
-0.073 0.015 13562 0.22 -0.039 0.014 15436 0.22 0 0.00005 rs1561288 2 25146133 1.20461 23669352_data_upbuilt_filtered.csv
0.065 0.013 13605.8 0.33 0.024 0.012 15440 0.33 0 0.00005 rs4081366 1 177815002 1.20461 23669352_data_upbuilt_filtered.csv
0.053 0.013 13506 0.62 0.034 0.012 15443.5 0.62 0 0.00005 rs10789336 1 72372723 1.20461 23669352_data_upbuilt_filtered.csv
0.1 0.022 13355 0.09 0.046 0.02 15446 0.09 0 0.00005 rs1321847 6 79823470 1.20461 23669352_data_upbuilt_filtered.csv
0.139 0.033 12967 0.04 0.078 0.031 15446.7 0.04 0 0.00005 rs11847697 14 30045906 1.20461 23669352_data_upbuilt_filtered.csv
0.06 0.012 13504 0.45 0.023 0.012 15443.5 0.45 0 0.00005 rs6107853 20 6629230 1.20461 23669352_data_upbuilt_filtered.csv
0.067 0.015 13606.8 0.73 0.031 0.014 15441 0.73 0 0.00005 rs8005845 14 94628060 1.20461 23669352_data_upbuilt_filtered.csv
-0.072 0.017 12153 0.81 -0.037 0.015 15444.7 0.81 0 0.00005 rs3936060 5 125011395 1.20461 23669352_data_upbuilt_filtered.csv
-0.14 0.034 12686 0.04 -0.038 0.033 15447 0.04 0 0.00005 rs2236835 1 18663757 1.20461 23669352_data_upbuilt_filtered.csv
0.054 0.013 12239.9 0.41 0.028 0.012 15446.3 0.41 0 0.00005 rs10762827 10 79002724 1.20461 23669352_data_upbuilt_filtered.csv
0.085 0.017 13420.6 0.74 0.019 0.016 15446.6 0.74 0 0.00005 rs2617403 5 69133213 1.20461 23669352_data_upbuilt_filtered.csv
0.085 0.02 13520 0.89 0.031 0.018 15440 0.89 0 0.00005 rs1447265 11 30669992 1.20461 23669352_data_upbuilt_filtered.csv
-0.053 0.012 13606 0.59 -0.02 0.012 15426 0.59 0 0.00005 rs942233 13 80127713 1.20461 23669352_data_upbuilt_filtered.csv
-0.147 0.032 12967 0.95 -0.03 0.029 15446.8 0.95 0 0.00005 rs308381 4 122861950 1.20461 23669352_data_upbuilt_filtered.csv
0.155 0.033 12817 0.05 0.027 0.031 15446.9 0.05 0 0.00005 rs971999 2 469266 1.20461 23669352_data_upbuilt_filtered.csv
-0.124 0.028 12965 0.06 -0.026 0.027 15446.8 0.06 0 0.00005 rs12483905 22 43518516 1.20461 23669352_data_upbuilt_filtered.csv
0.053 0.013 13607 0.39 0.014 0.012 15447 0.39 0 0.00005 rs522327 6 38945401 1.20461 23669352_data_upbuilt_filtered.csv
0.135 0.032 12967 0.05 0.03 0.029 15446.8 0.05 0 0.00005 rs4235324 4 24986391 1.20461 23669352_data_upbuilt_filtered.csv
0.154 0.035 11843 0.96 0.032 0.032 15446.9 0.96 0 0.00005 rs4673210 2 201818013 1.20461 23669352_data_upbuilt_filtered.csv
0.053 0.013 13363.9 0.48 0.013 0.012 15445.7 0.48 0 0.00005 rs17522122 14 32833676 1.20461 23669352_data_upbuilt_filtered.csv
-0.06 0.014 13227.6 0.72 -0.004 0.013 15446.3 0.72 0 0.00005 rs2865266 19 53322558 1.20461 23669352_data_upbuilt_filtered.csv
0.059 0.013 13607 0.3 0.008 0.013 15439 0.3 0 0.00005 rs6534743 4 129793613 1.20461 23669352_data_upbuilt_filtered.csv
0.06 0.013 13507 0.56 0.003 0.011 15446.1 0.56 0 0.00005 rs13133246 4 30650268 1.20461 23669352_data_upbuilt_filtered.csv
0.376 0.09 11659 0.99 0.05 0.106 11296 0.99 0 0.00005 rs12971678 19 21962674 1.20461 23669352_data_upbuilt_filtered.csv
0.235 0.05 11659 0.97 0 0.05 15446.8 0.97 0 0.00005 rs3733712 5 140787635 1.20461 23669352_data_upbuilt_filtered.csv
0.156 0.034 12687 0.04 0.007 0.031 15446.8 0.04 0 0.00005 rs12210514 6 8634705 1.20461 23669352_data_upbuilt_filtered.csv
-0.06 0.014 13323 0.29 -0.005 0.012 15444.1 0.29 0 0.00005 rs728035 6 142856884 1.20461 23669352_data_upbuilt_filtered.csv
0.184 0.045 11658 0.98 0.013 0.051 15446.8 0.98 0 0.00005 rs16937918 8 71995195 1.20461 23669352_data_upbuilt_filtered.csv
0.519 0.12 6502 0.99 0.105 0.1 14516 0.99 0 0.00005 rs16973122 18 40347641 1.20461 23669352_data_upbuilt_filtered.csv
-0.083 0.02 12152 0.8 -0.015 0.015 15446.8 0.8 0 0.00005 rs17292516 8 58817500 1.20461 23669352_data_upbuilt_filtered.csv
-0.051 0.012 13508 0.56 -0.002 0.012 15444.2 0.56 0 0.00005 rs2972071 2 55073613 1.20461 23669352_data_upbuilt_filtered.csv
0.061 0.013 13606 0.45 -0.006 0.012 15443 0.45 0 0.00005 rs9317107 13 60245088 1.20461 23669352_data_upbuilt_filtered.csv
-0.052 0.013 13601.8 0.59 -0.001 0.012 15382 0.59 0 0.00005 rs10871456 16 31597510 1.20461 23669352_data_upbuilt_filtered.csv
0.051 0.012 13608 0.53 0 0.012 15446 0.53 0 0.00005 rs4384809 2 166368008 1.20461 23669352_data_upbuilt_filtered.csv
0.057 0.014 13465.9 0.74 0.001 0.013 15446 0.74 0 0.00005 rs6901377 6 6346529 1.20461 23669352_data_upbuilt_filtered.csv
-0.08 0.019 13312 0.12 -0.004 0.015 15442 0.12 0 0.00005 rs12883722 14 82139260 1.20461 23669352_data_upbuilt_filtered.csv
0.058 0.013 12238.8 0.42 -0.001 0.012 15446.2 0.42 0 0.00005 rs1358869 6 2980990 1.20461 23669352_data_upbuilt_filtered.csv
-0.058 0.014 13608 0.27 0.002 0.013 15443 0.27 0 0.00005 rs1372952 2 184485984 1.20461 23669352_data_upbuilt_filtered.csv
0.053 0.013 13505 0.59 0 0.012 15444.6 0.59 0 0.00005 rs1227466 9 23181446 1.20461 23669352_data_upbuilt_filtered.csv
-0.07 0.017 13420 0.16 0.003 0.016 15445.9 0.16 0 0.00005 rs935951 11 5940339 1.20461 23669352_data_upbuilt_filtered.csv
-0.058 0.013 12239 0.49 0.002 0.012 15444.5 0.49 0 0.00005 rs7846303 8 69599951 1.20461 23669352_data_upbuilt_filtered.csv
0.077 0.019 13517 0.16 -0.003 0.017 15438 0.16 0 0.00005 rs8055894 16 21178771 1.20461 23669352_data_upbuilt_filtered.csv
0.071 0.018 12067 0.63 -0.008 0.016 15439 0.63 0 0.00005 rs7236117 18 73766993 1.20461 23669352_data_upbuilt_filtered.csv
0.101 0.024 13455 0.09 -0.011 0.022 15445 0.09 0 0.00005 rs6533817 4 114744164 1.20461 23669352_data_upbuilt_filtered.csv
0.061 0.013 13507 0.33 -0.012 0.013 15445.1 0.33 0 0.00005 rs4858801 3 47599432 1.20461 23669352_data_upbuilt_filtered.csv
0.095 0.022 12009.7 0.21 -0.01 0.019 15446.4 0.21 0 0.00005 rs1151799 2 237781875 1.20461 23669352_data_upbuilt_filtered.csv
-0.076 0.018 13418 0.14 0.008 0.016 15445.3 0.14 0 0.00005 rs17210957 12 11853610 1.20461 23669352_data_upbuilt_filtered.csv
-0.152 0.037 12967 0.03 0.018 0.034 15446.8 0.03 0 0.00005 rs7928236 11 99919676 1.20461 23669352_data_upbuilt_filtered.csv
0.06 0.014 13607 0.27 -0.011 0.013 15442 0.27 0 0.00005 rs10516510 4 104516205 1.20461 23669352_data_upbuilt_filtered.csv
0.066 0.016 12126 0.19 -0.01 0.015 15445.4 0.19 0 0.00005 rs17369879 12 95864088 1.20461 23669352_data_upbuilt_filtered.csv
0.156 0.037 12687 0.03 -0.024 0.034 15446.9 0.03 0 0.00005 rs7141947 14 75652050 1.20461 23669352_data_upbuilt_filtered.csv
0.058 0.013 13605 0.4 -0.012 0.012 15427 0.4 0 0.00005 rs1914009 3 2685839 1.20461 23669352_data_upbuilt_filtered.csv
0.233 0.056 12177 0.03 -0.028 0.048 15446.8 0.03 0 0.00005 rs17628276 3 158455158 1.20461 23669352_data_upbuilt_filtered.csv
-0.077 0.019 8403 0.79 0.007 0.015 13204.5 0.79 0 0.00005 rs4832330 2 83826660 1.20461 23669352_data_upbuilt_filtered.csv
0.054 0.013 13507 0.64 -0.011 0.012 15445.2 0.64 0 0.00005 rs9456819 6 162943687 1.20461 23669352_data_upbuilt_filtered.csv
-0.068 0.016 13466 0.83 0.014 0.015 15444.9 0.83 0 0.00005 rs17123861 11 120385628 1.20461 23669352_data_upbuilt_filtered.csv
0.312 0.07 11658 0.98 -0.109 0.073 11296 0.98 0 0.00005 rs17487753 11 110692094 1.20461 23669352_data_upbuilt_filtered.csv
-0.058 0.014 13608 0.59 0.02 0.013 15431 0.59 0 0.00005 rs2059960 5 97717379 1.20461 23669352_data_upbuilt_filtered.csv
-0.071 0.017 13506.5 0.32 0.02 0.016 15446.7 0.32 0 0.00005 rs1477840 3 111172258 1.20461 23669352_data_upbuilt_filtered.csv
-0.062 0.015 13275.9 0.23 0.019 0.014 15445.8 0.23 0 0.00005 rs2249857 1 170242290 1.20461 23669352_data_upbuilt_filtered.csv
0.051 0.013 13360.7 0.59 -0.018 0.012 15446.4 0.59 0 0.00005 rs1293388 20 53180143 1.20461 23669352_data_upbuilt_filtered.csv
-0.053 0.013 13606 0.33 0.019 0.012 15445 0.33 0 0.00005 rs946025 13 101326471 1.20461 23669352_data_upbuilt_filtered.csv
-0.311 0.072 11657 0.02 0.122 0.057 15446.9 0.02 0 0.00005 rs12700012 7 18893897 1.20461 23669352_data_upbuilt_filtered.csv
