# Supplementary material for: Statistical correction of the Winner’s Curse explains replication variability in quantitative trait genome-wide association studies
Source: PLoS Genet. 2017 Jul 17;13(7):e1006916. doi: 10.1371/journal.pgen.1006916 (PMC5536394; doi:10.1371/journal.pgen.1006916)
Supplement: S1 Dataset — Each file corresponds to a single PMID as listed in the filename. Only includes data for 100 studies used in analysis. For full citations, see S1 File. (TGZ) [file pgen.1006916.s013.tgz › 23722424_data_upbuilt_filtered_upbuilt.csv]

beta.disc se.disc n.disc f.disc beta.rep se.rep n.rep f.rep trait.mean p.thresh rsid chr pos trait.var file.tag
0.106 0.0180379097 101069 0.483 0.077 0.0341141298 25490 0.483 13.3 0.000001 rs9320913 6 98136857 16.5561 23722424_data_upbuilt_filtered.csv
0.096 0.0185539159 101069 0.454 0.056 0.0350395697 25490 0.454 13.3 0.000001 rs3783006 13 98458955 16.5561 23722424_data_upbuilt_filtered.csv
0.09 0.0181522554 101069 0.581 0.065 0.0334511199 25490 0.581 13.3 0.000001 rs8049439 16 28826194 16.5561 23722424_data_upbuilt_filtered.csv
-0.136 0.0274846997 101069 0.878 0.091 0.0666273462 25490 0.878 13.3 0.000001 rs13188378 5 102594984 16.5561 23722424_data_upbuilt_filtered.csv
