# Supplementary material for: Statistical correction of the Winner’s Curse explains replication variability in quantitative trait genome-wide association studies
Source: PLoS Genet. 2017 Jul 17;13(7):e1006916. doi: 10.1371/journal.pgen.1006916 (PMC5536394; doi:10.1371/journal.pgen.1006916)
Supplement: S1 Dataset — Each file corresponds to a single PMID as listed in the filename. Only includes data for 100 studies used in analysis. For full citations, see S1 File. (TGZ) [file pgen.1006916.s013.tgz › 23776548_data_upbuilt_filtered_upbuilt.csv]

beta.disc se.disc n.disc freq.disc beta.rep se.rep n.rep freq.rep trait.mean p.thresh rsid chr pos trait.var file.tag
-1.6 0.25 18722 0.91 -1.6241 0.5605 3939 0.91 143.1421 0.000001 rs2194025 5 88502419 204.347 23776548_data_upbuilt_filtered.csv
-0.82 0.15 18722 0.44 -1.0394 0.3314 3939 0.4455090124 143.1421 0.000001 rs3744061 17 76737321 204.347 23776548_data_upbuilt_filtered.csv
-0.9 0.18 18722 0.77 0.2457 0.3801 3939 0.7555090124 143.1421 0.000001 rs2281827 13 28427584 204.347 23776548_data_upbuilt_filtered.csv
