# Supplementary material for: Statistical correction of the Winner’s Curse explains replication variability in quantitative trait genome-wide association studies
Source: PLoS Genet. 2017 Jul 17;13(7):e1006916. doi: 10.1371/journal.pgen.1006916 (PMC5536394; doi:10.1371/journal.pgen.1006916)
Supplement: S1 Dataset — Each file corresponds to a single PMID as listed in the filename. Only includes data for 100 studies used in analysis. For full citations, see S1 File. (TGZ) [file pgen.1006916.s013.tgz › 23984888_data_upbuilt_filtered_upbuilt.csv]

beta.disc se.disc n.disc f.disc beta.rep se.rep n.rep f.rep trait.mean p.thresh rsid chr pos trait.var file.tag
-0.28 0.06 994 0.36 -0.009 0.0070227373 4004 0.36 0.2221831 0.00001 rs848788 3 124809577 1.72048 23984888_data_upbuilt_filtered.csv
-0.32 0.07 994 0.18 0.003 0.0057208182 4004 0.18 0.2221831 0.00001 rs4861175 4 42235881 1.72048 23984888_data_upbuilt_filtered.csv
0.38 0.09 994 0.22 0.001 0.0013534605 4004 0.22 0.2221831 0.00001 rs296282 5 106800083 1.72048 23984888_data_upbuilt_filtered.csv
0.24 0.05 994 0.39 0.019 0.0084768345 4004 0.39 0.2221831 0.00001 rs7595130 2 227578836 1.72048 23984888_data_upbuilt_filtered.csv
