# Supplementary material for: Statistical correction of the Winner’s Curse explains replication variability in quantitative trait genome-wide association studies
Source: PLoS Genet. 2017 Jul 17;13(7):e1006916. doi: 10.1371/journal.pgen.1006916 (PMC5536394; doi:10.1371/journal.pgen.1006916)
Supplement: S1 Dataset — Each file corresponds to a single PMID as listed in the filename. Only includes data for 100 studies used in analysis. For full citations, see S1 File. (TGZ) [file pgen.1006916.s013.tgz › 24047826_data_upbuilt_filtered_upbuilt.csv]

beta.disc se.disc n.disc f.disc beta.rep se.rep n.rep f.rep trait.mean p.thresh rsid chr pos trait.var file.tag
-0.2213 0.0292 5143 0.9118257826 -0.0303 0.0266 1474 0.894687924 0 0.00000018 rs37369 5 35037010 0.680202 24047826_data_upbuilt_filtered.csv
-0.2604 0.0181 5143 0.7118257826 -0.1181 0.0187 1474 0.7393826323 0 0.00000018 rs1153858 15 45360505 0.680202 24047826_data_upbuilt_filtered.csv
