# Supplementary material for: Statistical correction of the Winner’s Curse explains replication variability in quantitative trait genome-wide association studies
Source: PLoS Genet. 2017 Jul 17;13(7):e1006916. doi: 10.1371/journal.pgen.1006916 (PMC5536394; doi:10.1371/journal.pgen.1006916)
Supplement: S1 Dataset — Each file corresponds to a single PMID as listed in the filename. Only includes data for 100 studies used in analysis. For full citations, see S1 File. (TGZ) [file pgen.1006916.s013.tgz › 24068962_data_upbuilt_filtered_upbuilt.csv]

beta.disc se.disc n.disc f.disc beta.rep se.rep n.rep f.rep trait.mean p.thresh rsid chr pos trait.var file.tag
0.069 0.004 39400 0.15 0.076 0.007 21654 0.15 9.4678647208 0.0000081 rs1801725 3 122284910 0.189457 24068962_data_upbuilt_filtered.csv
0.018 0.003 39400 0.31 0.019 0.005 21598 0.31 9.4678647208 0.0000081 rs1550532 2 233356202 0.189457 24068962_data_upbuilt_filtered.csv
0.02 0.003 39400 0.41 0.008 0.005 21558 0.42 9.4678647208 0.0000081 rs780094 2 27518370 0.189457 24068962_data_upbuilt_filtered.csv
0.027 0.006 38361 0.09 0.028 0.008 21679 0.1 9.4678647208 0.0000081 rs10491003 10 9286688 0.189457 24068962_data_upbuilt_filtered.csv
-0.021 0.003 39400 0.29 -0.013 0.005 21611 0.3 9.4678647208 0.0000081 rs7481584 11 3007859 0.189457 24068962_data_upbuilt_filtered.csv
-0.023 0.004 39400 0.15 -0.022 0.007 21528 0.14 9.4678647208 0.0000081 rs7336933 13 41984940 0.189457 24068962_data_upbuilt_filtered.csv
-0.018 0.003 39400 0.66 -0.02 0.005 21566 0.66 9.4678647208 0.0000081 rs1570669 20 54157888 0.189457 24068962_data_upbuilt_filtered.csv
0.018 0.004 39400 0.24 -0.002 0.006 21570 0.24 9.4678647208 0.0000081 rs2885836 3 25153632 0.189457 24068962_data_upbuilt_filtered.csv
0.017 0.003 39400 0.28 0.003 0.005 21587 0.28 9.4678647208 0.0000081 rs4074995 5 177370342 0.189457 24068962_data_upbuilt_filtered.csv
0.014 0.003 39400 0.48 0.008 0.005 21658 0.48 9.4678647208 0.0000081 rs9447004 6 73749014 0.189457 24068962_data_upbuilt_filtered.csv
-0.033 0.006 38361 0.1 -0.01 0.01 21660 0.1 9.4678647208 0.0000081 rs11967485 6 156807123 0.189457 24068962_data_upbuilt_filtered.csv
0.021 0.003 39400 0.47 0.0003 0.005 21573 0.47 9.4678647208 0.0000081 rs17711722 7 65806210 0.189457 24068962_data_upbuilt_filtered.csv
0.037 0.007 38361 0.09 0.013 0.011 21649 0.09 9.4678647208 0.0000081 rs12150338 17 1730810 0.189457 24068962_data_upbuilt_filtered.csv
0.02 0.004 32748 0.25 0.0045 0.0056 21578 0.25 9.4678647208 0.0000081 rs2281558 20 25259553 0.189457 24068962_data_upbuilt_filtered.csv
