# Supplementary material for: Statistical correction of the Winner’s Curse explains replication variability in quantitative trait genome-wide association studies
Source: PLoS Genet. 2017 Jul 17;13(7):e1006916. doi: 10.1371/journal.pgen.1006916 (PMC5536394; doi:10.1371/journal.pgen.1006916)
Supplement: S1 Dataset — Each file corresponds to a single PMID as listed in the filename. Only includes data for 100 studies used in analysis. For full citations, see S1 File. (TGZ) [file pgen.1006916.s013.tgz › 24324648_data_upbuilt_filtered_upbuilt.csv]

beta.disc se.disc n.disc freq.disc beta.rep se.rep n.rep freq.rep trait.mean p.thresh rsid chr pos trait.var file.tag
-0.168 0.0328647414 1180 0.16 -0.119 0.1349837885 2474 0.2 1.82 0.00001 rs3754466 1 159008157 0.308825 24324648_data_upbuilt_filtered.csv
0.132 0.0255275929 1180 0.28 0.098 0.0151779964 2474 0.25 1.82 0.00001 rs9264567 6 31267597 0.308825 24324648_data_upbuilt_filtered.csv
0.161 0.0299054935 1180 0.17 0.157 0.0690079903 2474 0.16 1.82 0.00001 rs12173787 6 33767694 0.308825 24324648_data_upbuilt_filtered.csv
-0.118 0.0237249762 1180 0.41 0.114 0.1018467723 2474 0.42 1.82 0.00001 rs2078158 11 123574152 0.308825 24324648_data_upbuilt_filtered.csv
0.114 0.0228973659 1180 0.48 0.112 0.1140294163 2474 0.48 1.82 0.00001 rs1399315 13 61104215 0.308825 24324648_data_upbuilt_filtered.csv
