# Supplementary material for: Statistical correction of the Winner’s Curse explains replication variability in quantitative trait genome-wide association studies
Source: PLoS Genet. 2017 Jul 17;13(7):e1006916. doi: 10.1371/journal.pgen.1006916 (PMC5536394; doi:10.1371/journal.pgen.1006916)
Supplement: S1 Dataset — Each file corresponds to a single PMID as listed in the filename. Only includes data for 100 studies used in analysis. For full citations, see S1 File. (TGZ) [file pgen.1006916.s013.tgz › 24430505_data_upbuilt_filtered_upbuilt.csv]

beta.disc se.disc n.disc freq.disc beta.rep se.rep n.rep freq.rep trait.mean p.thresh rsid chr pos trait.var file.tag
-0.06 0.0112 14258 0.66 -0.07 0.0102 22220 0.63 0 0.000005 rs11898505 2 54457420 0.965108 24430505_data_upbuilt_filtered.csv
0.05 0.0107 14140 0.35 0.0049 0.00922 34390 0.34 0 0.000005 rs9292469 5 32840104 0.965108 24430505_data_upbuilt_filtered.csv
0.04 0.00813 14202 0.47 0.07 0.00794 34804 0.47 0 0.000005 rs7741021 6 127147129 0.965108 24430505_data_upbuilt_filtered.csv
0.13 0.0139 12576 0.41 0.14 0.0143 35082 0.4 0 0.000005 rs2982552 6 151738428 0.965108 24430505_data_upbuilt_filtered.csv
0.06 0.0122 14252 0.28 0.06 0.0111 19140 0.27 0 0.000005 rs11520772 7 27740857 0.965108 24430505_data_upbuilt_filtered.csv
-0.06 0.0108 15510 0.68 -0.04 0.0103 21237 0.63 0 0.000005 rs6974574 7 38070471 0.965108 24430505_data_upbuilt_filtered.csv
0.05 0.00957 15455 0.48 0.07 0.00738 33818 0.47 0 0.000005 rs38664 7 76761653 0.965108 24430505_data_upbuilt_filtered.csv
-0.08 0.0122 15509 0.37 -0.07 0.0127 18140 0.3 0 0.000005 rs2908007 7 121322110 0.965108 24430505_data_upbuilt_filtered.csv
-0.04 0.0086 15296 0.52 -0.07 0.00794 34027 0.46 0 0.000005 rs7902708 10 52679968 0.965108 24430505_data_upbuilt_filtered.csv
-0.05 0.0104 15428 0.4 -0.04 0.0166 10465 0.39 0 0.000005 rs597319 11 87142955 0.965108 24430505_data_upbuilt_filtered.csv
0.14 0.0142 13827 0.42 0.16 0.0122 34102 0.4 0 0.000005 rs3000634 13 30695145 0.965108 24430505_data_upbuilt_filtered.csv
0.09 0.0171 15500 0.88 0.1 0.0173 20708 0.89 0 0.000005 rs7188801 16 86674163 0.965108 24430505_data_upbuilt_filtered.csv
-0.06 0.0105 15299 0.36 -0.07 0.00828 33971 0.31 0 0.000005 rs10416265 19 33114394 0.965108 24430505_data_upbuilt_filtered.csv
0.1 0.0189 15382 0.09 -0.02 0.0153 34278 0.09 0 0.000005 rs11898505 2 54457420 0.965108 24430505_data_upbuilt_filtered.csv
0.07 0.015 15379 0.8 0.03 0.0125 18140 0.82 0 0.000005 rs9292469 5 32840104 0.965108 24430505_data_upbuilt_filtered.csv
0.07 0.0126 15505 0.35 0.05 0.012 18152 0.27 0 0.000005 rs7741021 6 127147129 0.965108 24430505_data_upbuilt_filtered.csv
0.28 0.0519 4556 0.95 0.02 0.114 2236 0.95 0 0.000005 rs2982552 6 151738428 0.965108 24430505_data_upbuilt_filtered.csv
-0.14 0.0228 4556 0.27 -0.03 0.0343 2236 0.29 0 0.000005 rs11520772 7 27740857 0.965108 24430505_data_upbuilt_filtered.csv
0.11 0.0234 4556 0.61 0.03 0.0607 2236 0.61 0 0.000005 rs6974574 7 38070471 0.965108 24430505_data_upbuilt_filtered.csv
0.15 0.0228 4556 0.37 0.12 0.0568 2236 0.38 0 0.000005 rs38664 7 76761653 0.965108 24430505_data_upbuilt_filtered.csv
0.12 0.0254 4556 0.62 -0.01 0.0262 2236 0.61 0 0.000005 rs2908007 7 121322110 0.965108 24430505_data_upbuilt_filtered.csv
-0.13 0.0209 4556 0.53 -0.01 0.0216 2236 0.51 0 0.000005 rs7902708 10 52679968 0.965108 24430505_data_upbuilt_filtered.csv
-0.12 0.0225 4556 0.36 0.05 0.0292 2236 0.43 0 0.000005 rs597319 11 87142955 0.965108 24430505_data_upbuilt_filtered.csv
0.11 0.022 4556 0.47 0.0024 0.029 2236 0.49 0 0.000005 rs3000634 13 30695145 0.965108 24430505_data_upbuilt_filtered.csv
0.14 0.0276 4556 0.18 0.05 0.0519 2236 0.18 0 0.000005 rs7188801 16 86674163 0.965108 24430505_data_upbuilt_filtered.csv
-0.12 0.0249 4556 0.75 -0.02 0.0301 2236 0.73 0 0.000005 rs10416265 19 33114394 0.965108 24430505_data_upbuilt_filtered.csv
