# Supplementary material for: Statistical correction of the Winner’s Curse explains replication variability in quantitative trait genome-wide association studies
Source: PLoS Genet. 2017 Jul 17;13(7):e1006916. doi: 10.1371/journal.pgen.1006916 (PMC5536394; doi:10.1371/journal.pgen.1006916)
Supplement: S1 Dataset — Each file corresponds to a single PMID as listed in the filename. Only includes data for 100 studies used in analysis. For full citations, see S1 File. (TGZ) [file pgen.1006916.s013.tgz › 24603532_data_upbuilt_filtered_upbuilt.csv]

beta.disc se.disc n.disc f.disc beta.rep se.rep n.rep f.rep trait.mean p.thresh rsid chr pos trait.var file.tag
-0.0429 0.0083 4484 0.2597948 -0.058 0.0227 824 0.16 2.989982 0.0000005 rs1401999 3 183960554 0.118071 24603532_data_upbuilt_filtered.csv
