# Supplementary material for: Statistical correction of the Winner’s Curse explains replication variability in quantitative trait genome-wide association studies
Source: PLoS Genet. 2017 Jul 17;13(7):e1006916. doi: 10.1371/journal.pgen.1006916 (PMC5536394; doi:10.1371/journal.pgen.1006916)
Supplement: S1 Dataset — Each file corresponds to a single PMID as listed in the filename. Only includes data for 100 studies used in analysis. For full citations, see S1 File. (TGZ) [file pgen.1006916.s013.tgz › 24604477_data_upbuilt_filtered_upbuilt.csv]

beta.disc se.disc n.disc freq.disc beta.rep se.rep n.rep freq.rep trait.mean p.thresh rsid chr pos trait.var file.tag
-0.79 0.16 928 0.98 -0.1387 0.1019 3313 0.9825445216 140 0.000001 rs6544903 2 46593771 1.14019 24604477_data_upbuilt_filtered.csv
-0.3 0.06 928 0.74 0.0146 0.0312 3313 0.65 140 0.000001 rs16835793 2 194389860 1.14019 24604477_data_upbuilt_filtered.csv
-0.27 0.05 928 0.6 0.0085 0.0281 3313 0.6025445216 140 0.000001 rs10446830 4 180292360 1.14019 24604477_data_upbuilt_filtered.csv
0.45 0.09 928 0.89 0.03 0.07 843 0.83 140 0.000001 rs927969 9 14524440 1.14019 24604477_data_upbuilt_filtered.csv
-0.41 0.08 928 0.9 0.12 0.08 843 0.9 140 0.000001 rs17756260 16 83256412 1.14019 24604477_data_upbuilt_filtered.csv
