# Supplementary material for: Statistical correction of the Winner’s Curse explains replication variability in quantitative trait genome-wide association studies
Source: PLoS Genet. 2017 Jul 17;13(7):e1006916. doi: 10.1371/journal.pgen.1006916 (PMC5536394; doi:10.1371/journal.pgen.1006916)
Supplement: S1 Dataset — Each file corresponds to a single PMID as listed in the filename. Only includes data for 100 studies used in analysis. For full citations, see S1 File. (TGZ) [file pgen.1006916.s013.tgz › 24722205_data_upbuilt_filtered_upbuilt.csv]

beta.disc se.disc n.disc f.disc beta.rep se.rep n.rep f.rep trait.mean p.thresh rsid chr pos trait.var file.tag
0.135 0.028 2665 0.35 0.147 0.051 834 0.36 0 0.00001 rs12126655 1 107814198 0.919394 24722205_data_upbuilt_filtered.csv
0.129 0.026 2750 0.46 0.019 0.049 833 0.43 0 0.00001 rs17042140 1 214501582 0.919394 24722205_data_upbuilt_filtered.csv
-0.149 0.03 2640 0.26 -0.038 0.057 832 0.28 0 0.00001 rs11026407 11 22083484 0.919394 24722205_data_upbuilt_filtered.csv
-0.175 0.039 2607 0.13 -0.023 0.065 830 0.17 0 0.00001 rs1203867 20 22550503 0.919394 24722205_data_upbuilt_filtered.csv
-0.351 0.074 2754 0.03 -0.117 0.133 826 0.04 0 0.00001 rs6834538 4 112622996 0.919394 24722205_data_upbuilt_filtered.csv
-0.122 0.027 2787 0.48 -0.05 0.049 823 0.49 0 0.00001 rs7785730 7 28056580 0.919394 24722205_data_upbuilt_filtered.csv
-0.181 0.036 2771 0.15 -0.092 0.068 827 0.17 0 0.00001 rs7951105 11 39010243 0.919394 24722205_data_upbuilt_filtered.csv
