# Supplementary material for: Statistical correction of the Winner’s Curse explains replication variability in quantitative trait genome-wide association studies
Source: PLoS Genet. 2017 Jul 17;13(7):e1006916. doi: 10.1371/journal.pgen.1006916 (PMC5536394; doi:10.1371/journal.pgen.1006916)
Supplement: S1 Dataset — Each file corresponds to a single PMID as listed in the filename. Only includes data for 100 studies used in analysis. For full citations, see S1 File. (TGZ) [file pgen.1006916.s013.tgz › 24929828_data_upbuilt_filtered_upbuilt.csv]

beta.disc se.disc n.disc f.disc beta.rep se.rep n.rep f.rep trait.mean p.thresh rsid chr pos trait.var file.tag
-23.75 4.022 45852 0.37 -17.839 4.5 28103 0.361 3814.251 0.0000005 rs1430193 2 55893718 348060 24929828_data_upbuilt_filtered.csv
-19.943 3.919 46365 0.458 -3.13 4.447 24984 0.47 3814.251 0.0000005 rs1942055 2 134741354 348060 24929828_data_upbuilt_filtered.csv
28.828 5.208 48680 0.843 35.204 7.552 17271 0.846 3814.251 0.0000005 rs6923462 6 7800879 348060 24929828_data_upbuilt_filtered.csv
-21.366 3.957 51977 0.311 -10.073 4.686 30119 0.305 3814.251 0.0000005 rs4237643 11 43626818 348060 24929828_data_upbuilt_filtered.csv
20.539 3.733 51049 0.417 10.41 4.364 28103 0.419 3814.251 0.0000005 rs1079572 16 78153241 348060 24929828_data_upbuilt_filtered.csv
26.729 4.751 47576 0.798 15.641 6.746 17694 0.789 3814.251 0.0000005 rs6501431 17 70980274 348060 24929828_data_upbuilt_filtered.csv
