# Supplementary material for: Statistical correction of the Winner’s Curse explains replication variability in quantitative trait genome-wide association studies
Source: PLoS Genet. 2017 Jul 17;13(7):e1006916. doi: 10.1371/journal.pgen.1006916 (PMC5536394; doi:10.1371/journal.pgen.1006916)
Supplement: S1 Dataset — Each file corresponds to a single PMID as listed in the filename. Only includes data for 100 studies used in analysis. For full citations, see S1 File. (TGZ) [file pgen.1006916.s013.tgz › 24963161_data_upbuilt_filtered_upbuilt.csv]

beta.disc se.disc n.disc f.disc beta.rep se.rep n.rep f.rep trait.mean p.thresh rsid chr pos trait.var file.tag
0.15 0.02 7440 0.12 0.18 0.05 2473 0.08 0 0.000005 rs12139042 1 11107089 1.02489 24963161_data_upbuilt_filtered.csv
0.11 0.02 7436 0.82 0.12 0.03 2473 0.8 0 0.000005 rs17103186 1 47388842 1.02489 24963161_data_upbuilt_filtered.csv
0.12 0.02 7440 0.76 0.02 0.04 2473 0.81 0 0.000005 rs1800813 4 54228300 1.02489 24963161_data_upbuilt_filtered.csv
0.09 0.02 7437 0.22 0.05 0.03 2472 0.24 0 0.000005 rs2280823 8 1949491 1.02489 24963161_data_upbuilt_filtered.csv
0.26 0.05 5316 0.97 0.04 0.08 2473 0.97 0 0.000005 rs117523291 8 104895754 1.02489 24963161_data_upbuilt_filtered.csv
0.27 0.05 5316 0.04 0.33 0.08 2473 0.04 0 0.000005 rs11204213 10 47351134 1.02489 24963161_data_upbuilt_filtered.csv
0.15 0.03 7440 0.16 -0.15 0.08 2473 0.04 0 0.000005 rs7183510 15 24884827 1.02489 24963161_data_upbuilt_filtered.csv
