# Supplementary material for: Statistical correction of the Winner’s Curse explains replication variability in quantitative trait genome-wide association studies
Source: PLoS Genet. 2017 Jul 17;13(7):e1006916. doi: 10.1371/journal.pgen.1006916 (PMC5536394; doi:10.1371/journal.pgen.1006916)
Supplement: S1 Dataset — Each file corresponds to a single PMID as listed in the filename. Only includes data for 100 studies used in analysis. For full citations, see S1 File. (TGZ) [file pgen.1006916.s013.tgz › 25224454_data_upbuilt_filtered_upbuilt.csv]

beta.disc se.disc n.disc f.disc beta.rep se.rep n.rep f.rep trait.mean p.thresh rsid chr pos trait.var file.tag
-11.72 1.28 2347 0.62 -19.11 4.16 329 0.6 284 0.00000005 rs9872999 3 133738670 1739.12 25224454_data_upbuilt_filtered.csv
14.84 2.6 2347 0.06 -5.28 9.93 329 0.05 284 0.00000005 rs115923437 6 22678073 1739.12 25224454_data_upbuilt_filtered.csv
13.38 2.38 2347 0.07 -15.95 7.92 329 0.08 284 0.00000005 rs16951289 16 79756724 1739.12 25224454_data_upbuilt_filtered.csv
