# Supplementary material for: Statistical correction of the Winner’s Curse explains replication variability in quantitative trait genome-wide association studies
Source: PLoS Genet. 2017 Jul 17;13(7):e1006916. doi: 10.1371/journal.pgen.1006916 (PMC5536394; doi:10.1371/journal.pgen.1006916)
Supplement: S1 Dataset — Each file corresponds to a single PMID as listed in the filename. Only includes data for 100 studies used in analysis. For full citations, see S1 File. (TGZ) [file pgen.1006916.s013.tgz › 25245031_data_upbuilt_filtered_upbuilt.csv]

beta.disc se.disc n.disc f.disc beta.rep se.rep n.rep f.rep trait.mean p.thresh rsid chr pos trait.var file.tag
-0.02 0.002 6748 0.637 -0.017 0.003307947 1179 0.637 0.5436337 0.00000005 rs233124 1 85325975 0.0122959 25245031_data_upbuilt_filtered.csv
3.987 0.534 6748 0.146 5.054 1.0034648876 1179 0.146 78.35808 0.00000005 rs2608953 6 131605194 475.807 25245031_data_upbuilt_filtered.csv
0.031 0.0041 3573 0.093 0.024 0.0043201324 1179 0.093 0.4462507 0.00000005 rs40200 5 35045640 0.00996764 25245031_data_upbuilt_filtered.csv
