# Supplementary material for: Statistical correction of the Winner’s Curse explains replication variability in quantitative trait genome-wide association studies
Source: PLoS Genet. 2017 Jul 17;13(7):e1006916. doi: 10.1371/journal.pgen.1006916 (PMC5536394; doi:10.1371/journal.pgen.1006916)
Supplement: S1 Dataset — Each file corresponds to a single PMID as listed in the filename. Only includes data for 100 studies used in analysis. For full citations, see S1 File. (TGZ) [file pgen.1006916.s013.tgz › 25249183_data_upbuilt_filtered_upbuilt.csv]

beta.disc se.disc n.disc f.disc beta.rep se.rep n.rep f.rep trait.mean p.thresh rsid chr pos trait.var file.tag
0.75 0.17 7814 0.38 0.21 0.18 11827 0.4 81.59488 0.00001 rs6657427 1 247868866 121.135 25249183_data_upbuilt_filtered.csv
0.75 0.18 9364 0.4 0.62 0.17 12076 0.4 81.59488 0.00001 rs9810888 3 53601568 121.135 25249183_data_upbuilt_filtered.csv
0.94 0.19 11812 0.17 0.24 0.24 11775 0.16 81.59488 0.00001 rs16851412 3 141421817 121.135 25249183_data_upbuilt_filtered.csv
0.96 0.21 11349 0.87 0.27 0.25 11892 0.86 81.59488 0.00001 rs9403946 6 148350658 121.135 25249183_data_upbuilt_filtered.csv
1.38 0.31 7704 0.27 0.6 0.37 11788 0.27 133.6228 0.00001 rs6912283 6 43396756 341.351 25249183_data_upbuilt_filtered.csv
1.64 0.37 11349 0.87 0.45 0.47 11892 0.86 133.6228 0.00001 rs9403946 6 148350658 341.351 25249183_data_upbuilt_filtered.csv
1.26 0.29 10670 0.25 -0.5 0.36 11825 0.27 133.6228 0.00001 rs7084476 10 17169384 341.351 25249183_data_upbuilt_filtered.csv
1.25 0.27 11798 0.29 0.31 0.36 11912 0.27 133.6228 0.00001 rs2808359 12 79743014 341.351 25249183_data_upbuilt_filtered.csv
1.33 0.26 11816 0.62 1.33 0.34 11841 0.63 133.6228 0.00001 rs11067763 12 115760536 341.351 25249183_data_upbuilt_filtered.csv
