# Supplementary material for: Statistical correction of the Winner’s Curse explains replication variability in quantitative trait genome-wide association studies
Source: PLoS Genet. 2017 Jul 17;13(7):e1006916. doi: 10.1371/journal.pgen.1006916 (PMC5536394; doi:10.1371/journal.pgen.1006916)
Supplement: S1 Dataset — Each file corresponds to a single PMID as listed in the filename. Only includes data for 100 studies used in analysis. For full citations, see S1 File. (TGZ) [file pgen.1006916.s013.tgz › 25281659_data_upbuilt_filtered_upbuilt.csv]

beta.disc se.disc n.disc f.disc beta.rep se.rep n.rep f.rep trait.mean p.thresh rsid chr pos trait.var file.tag
0.05 0.01 28327 0.24 0.035 0.015 11908 0.23 0 0.000001 rs905938 1 155018913 1.06105 25281659_data_upbuilt_filtered.csv
0.078 0.014 22170 0.14 -0.012 0.017 17614 0.11 0 0.000001 rs12545524 8 95893417 1.06105 25281659_data_upbuilt_filtered.csv
-0.109 0.021 22259 0.06 -0.035 0.02 17606 0.08 0 0.000001 rs11037473 11 43554517 1.06105 25281659_data_upbuilt_filtered.csv
