# Supplementary material for: Statistical correction of the Winner’s Curse explains replication variability in quantitative trait genome-wide association studies
Source: PLoS Genet. 2017 Jul 17;13(7):e1006916. doi: 10.1371/journal.pgen.1006916 (PMC5536394; doi:10.1371/journal.pgen.1006916)
Supplement: S1 Dataset — Each file corresponds to a single PMID as listed in the filename. Only includes data for 100 studies used in analysis. For full citations, see S1 File. (TGZ) [file pgen.1006916.s013.tgz › 25282103_data_upbuilt_filtered_upbuilt.csv]

beta.disc se.disc n.disc freq.disc beta.rep se.rep n.rep freq.rep trait.mean p.thresh rsid chr pos trait.var file.tag
-0.0779 0.0029 252972 0.5551 -0.0798 0.0052 80022 0.5581 0 0.00000005 rs724016 3 141386728 1.11902 25282103_data_upbuilt_filtered.csv
-0.0748 0.0032 247786 0.5763 -0.0736 0.0052 79928 0.5709 0 0.00000005 rs143384 20 35437976 1.11902 25282103_data_upbuilt_filtered.csv
0.0598 0.0033 251273 0.7104 0.0726 0.0056 76607 0.6723 0 0.00000005 rs806794 6 26200449 1.11902 25282103_data_upbuilt_filtered.csv
-0.0787 0.004 253103 0.1627 -0.0857 0.0068 80047 0.1682 0 0.00000005 rs1812175 4 144653692 1.11902 25282103_data_upbuilt_filtered.csv
-0.0585 0.0029 253008 0.5082 -0.0587 0.0051 80028 0.5101 0 0.00000005 rs8756 12 65965972 1.11902 25282103_data_upbuilt_filtered.csv
-0.0458 0.0029 252458 0.4465 -0.0568 0.0051 79926 0.4478 0 0.00000005 rs7162542 15 83845538 1.11902 25282103_data_upbuilt_filtered.csv
-0.0561 0.0036 253192 0.2071 -0.0681 0.0063 80041 0.2089 0 0.00000005 rs4369779 18 23155444 1.11902 25282103_data_upbuilt_filtered.csv
-0.0509 0.0032 252881 0.2988 -0.0572 0.0057 80050 0.3027 0 0.00000005 rs4896582 6 142382740 1.11902 25282103_data_upbuilt_filtered.csv
-0.0407 0.003 253189 0.3735 -0.0506 0.0053 80032 0.3764 0 0.00000005 rs3760318 17 30920697 1.11902 25282103_data_upbuilt_filtered.csv
0.0569 0.0032 253054 0.6982 0.0505 0.0055 80057 0.6811 0 0.00000005 rs798497 7 2756323 1.11902 25282103_data_upbuilt_filtered.csv
0.0445 0.0031 253150 0.3278 0.0501 0.0056 78030 0.3093 0 0.00000005 rs2079795 17 61419288 1.11902 25282103_data_upbuilt_filtered.csv
-0.0384 0.0029 251745 0.4897 0.0457 0.0051 80040 0.4867 0 0.00000005 rs7652177 3 172251287 1.11902 25282103_data_upbuilt_filtered.csv
0.0683 0.0034 252534 0.2655 0.0568 0.0064 76605 0.2101 0 0.00000005 rs42039 7 92615108 1.11902 25282103_data_upbuilt_filtered.csv
-0.0351 0.0031 252075 0.654 -0.0466 0.0054 79960 0.6564 0 0.00000005 rs4448343 9 95504088 1.11902 25282103_data_upbuilt_filtered.csv
-0.0506 0.0038 240050 0.7861 -0.0538 0.0062 79410 0.7814 0 0.00000005 rs10958476 8 56183249 1.11902 25282103_data_upbuilt_filtered.csv
-0.0381 0.0029 252388 0.5253 -0.0462 0.0054 72555 0.5255 0 0.00000005 rs9392918 6 7708398 1.11902 25282103_data_upbuilt_filtered.csv
-0.0399 0.003 251910 0.4752 0.0434 0.0051 79932 0.4863 0 0.00000005 rs2284746 1 16980180 1.11902 25282103_data_upbuilt_filtered.csv
-0.0428 0.0034 253087 0.2468 -0.0491 0.0058 80026 0.2533 0 0.00000005 rs9428104 1 118312964 1.11902 25282103_data_upbuilt_filtered.csv
0.0743 0.0041 253241 0.8479 0.0618 0.0074 80051 0.8556 0 0.00000005 rs7692995 4 17935011 1.11902 25282103_data_upbuilt_filtered.csv
-0.0842 0.0057 250753 0.9196 -0.0805 0.0097 79955 0.9224 0 0.00000005 rs12214804 6 34221089 1.11902 25282103_data_upbuilt_filtered.csv
0.0353 0.0029 252659 0.5625 0.0409 0.0051 80036 0.5528 0 0.00000005 rs10859567 12 93733149 1.11902 25282103_data_upbuilt_filtered.csv
0.0462 0.0032 252095 0.3139 0.0442 0.0055 79094 0.3227 0 0.00000005 rs17556750 4 81234414 1.11902 25282103_data_upbuilt_filtered.csv
0.0486 0.0032 250881 0.3234 0.0433 0.0055 80038 0.3217 0 0.00000005 rs3814333 1 184037985 1.11902 25282103_data_upbuilt_filtered.csv
0.0458 0.0032 251606 0.3051 0.0491 0.0062 65159 0.3038 0 0.00000005 rs552707 7 28165684 1.11902 25282103_data_upbuilt_filtered.csv
0.0389 0.0032 252991 0.2792 0.0446 0.0057 79919 0.2728 0 0.00000005 rs6694089 1 172114741 1.11902 25282103_data_upbuilt_filtered.csv
-0.0316 0.0031 252718 0.6613 -0.0408 0.0053 80022 0.6518 0 0.00000005 rs11684404 2 88625104 1.11902 25282103_data_upbuilt_filtered.csv
-0.0633 0.0063 227202 0.1077 -0.0572 0.0075 80057 0.1335 0 0.00000005 rs11144688 9 75927370 1.11902 25282103_data_upbuilt_filtered.csv
0.0418 0.0029 252871 0.4986 0.0397 0.0053 77600 0.4959 0 0.00000005 rs1155939 6 126544987 1.11902 25282103_data_upbuilt_filtered.csv
-0.0427 0.0031 252034 0.6758 -0.0406 0.0054 80008 0.6565 0 0.00000005 rs314263 6 104944870 1.11902 25282103_data_upbuilt_filtered.csv
0.0504 0.0037 252637 0.8016 0.048 0.0065 80036 0.8067 0 0.00000005 rs4733724 8 129711482 1.11902 25282103_data_upbuilt_filtered.csv
0.0333 0.0031 253058 0.6444 0.0377 0.0052 80025 0.6198 0 0.00000005 rs7466269 9 130588697 1.11902 25282103_data_upbuilt_filtered.csv
0.0394 0.0037 252872 0.2046 0.0457 0.0064 79927 0.2055 0 0.00000005 rs7980687 12 123338164 1.11902 25282103_data_upbuilt_filtered.csv
0.0377 0.0034 236754 0.3524 0.0383 0.0053 80020 0.3434 0 0.00000005 rs10748128 12 69433878 1.11902 25282103_data_upbuilt_filtered.csv
0.0429 0.0043 250425 0.1415 0.0514 0.0072 80031 0.1496 0 0.00000005 rs606452 11 75565133 1.11902 25282103_data_upbuilt_filtered.csv
-0.0414 0.0034 251339 0.7301 -0.0422 0.0061 77780 0.7443 0 0.00000005 rs6457374 6 31304484 1.11902 25282103_data_upbuilt_filtered.csv
-0.0238 0.003 252924 0.3563 -0.0374 0.0054 80036 0.3364 0 0.00000005 rs7112925 11 67058689 1.11902 25282103_data_upbuilt_filtered.csv
0.027 0.0029 253129 0.573 0.0357 0.0052 80006 0.5788 0 0.00000005 rs7154721 14 91961004 1.11902 25282103_data_upbuilt_filtered.csv
-0.0352 0.0034 252811 0.7612 -0.0411 0.006 80020 0.7605 0 0.00000005 rs17450430 20 49155727 1.11902 25282103_data_upbuilt_filtered.csv
-0.0223 0.003 253150 0.3679 -0.0358 0.0052 80034 0.3765 0 0.00000005 rs12411277 1 218802133 1.11902 25282103_data_upbuilt_filtered.csv
0.0505 0.0049 249267 0.1159 0.0534 0.0079 80042 0.1212 0 0.00000005 rs12209223 6 75454873 1.11902 25282103_data_upbuilt_filtered.csv
-0.0371 0.0032 252040 0.2996 -0.0363 0.0055 80053 0.3177 0 0.00000005 rs1036821 8 134638240 1.11902 25282103_data_upbuilt_filtered.csv
-0.0643 0.0065 221225 0.9142 -0.0588 0.0089 79946 0.9081 0 0.00000005 rs11677466 2 232117547 1.11902 25282103_data_upbuilt_filtered.csv
-0.0285 0.0029 253188 0.5602 -0.0333 0.0051 79919 0.5483 0 0.00000005 rs7043114 9 92625701 1.11902 25282103_data_upbuilt_filtered.csv
0.0355 0.004 246546 0.7764 0.0412 0.0064 80047 0.8011 0 0.00000005 rs822531 7 148932667 1.11902 25282103_data_upbuilt_filtered.csv
0.0364 0.0034 253178 0.2537 0.0384 0.006 78024 0.2493 0 0.00000005 rs2687950 13 50144332 1.11902 25282103_data_upbuilt_filtered.csv
0.0308 0.0037 253219 0.1954 0.0402 0.0063 80053 0.2091 0 0.00000005 rs17081935 4 56957310 1.11902 25282103_data_upbuilt_filtered.csv
0.0323 0.0032 253199 0.2955 0.0351 0.0055 80050 0.3106 0 0.00000005 rs3020418 6 152024027 1.11902 25282103_data_upbuilt_filtered.csv
-0.0272 0.0029 253237 0.5686 -0.0328 0.0052 77991 0.5636 0 0.00000005 rs6600365 1 41090581 1.11902 25282103_data_upbuilt_filtered.csv
-0.0282 0.0029 252173 0.4596 -0.0324 0.0051 79902 0.4673 0 0.00000005 rs9835332 3 56633654 1.11902 25282103_data_upbuilt_filtered.csv
0.0236 0.003 251823 0.3915 0.0341 0.0054 73021 0.4055 0 0.00000005 rs7319045 13 91372320 1.11902 25282103_data_upbuilt_filtered.csv
-0.035 0.0031 250615 0.5346 -0.0321 0.0051 79908 0.5599 0 0.00000005 rs5742915 15 74044292 1.11902 25282103_data_upbuilt_filtered.csv
0.0304 0.003 252708 0.5615 0.0319 0.0051 80023 0.5457 0 0.00000005 rs6894139 5 89031965 1.11902 25282103_data_upbuilt_filtered.csv
-0.025 0.0035 253063 0.7547 -0.0368 0.006 80054 0.7672 0 0.00000005 rs11152213 18 60185715 1.11902 25282103_data_upbuilt_filtered.csv
0.036 0.0045 253226 0.8791 0.0511 0.0084 68641 0.876 0 0.00000005 rs4332428 10 4923242 1.11902 25282103_data_upbuilt_filtered.csv
-0.0381 0.0032 251828 0.3037 -0.0333 0.0056 80049 0.2985 0 0.00000005 rs11049611 12 28447311 1.11902 25282103_data_upbuilt_filtered.csv
-0.0283 0.0043 246677 0.8328 -0.0414 0.0069 80046 0.8362 0 0.00000005 rs6446315 4 5033860 1.11902 25282103_data_upbuilt_filtered.csv
-0.0376 0.0037 253223 0.187 -0.0398 0.0067 79880 0.1791 0 0.00000005 rs6696239 1 227562367 1.11902 25282103_data_upbuilt_filtered.csv
-0.0216 0.0029 253148 0.5781 -0.0304 0.0051 80037 0.553 0 0.00000005 rs7568069 2 71357355 1.11902 25282103_data_upbuilt_filtered.csv
-0.057 0.0071 240998 0.0507 -0.0646 0.011 79568 0.0589 0 0.00000005 rs16964211 15 51238298 1.11902 25282103_data_upbuilt_filtered.csv
-0.0236 0.0029 253012 0.4712 -0.0297 0.0051 80039 0.4701 0 0.00000005 rs6751657 2 33180084 1.11902 25282103_data_upbuilt_filtered.csv
0.0409 0.0034 253149 0.2351 0.0343 0.0059 80035 0.2462 0 0.00000005 rs2278483 2 24817213 1.11902 25282103_data_upbuilt_filtered.csv
-0.0344 0.0032 239604 0.3455 -0.0308 0.0054 79417 0.357 0 0.00000005 rs4986172 17 45138914 1.11902 25282103_data_upbuilt_filtered.csv
-0.0251 0.0029 253178 0.4133 -0.0297 0.0052 80041 0.4242 0 0.00000005 rs6920372 6 109402736 1.11902 25282103_data_upbuilt_filtered.csv
-0.0343 0.0035 253190 0.2179 -0.0352 0.0062 80046 0.2117 0 0.00000005 rs12330322 3 72406204 1.11902 25282103_data_upbuilt_filtered.csv
-0.0338 0.0036 250662 0.218 -0.0357 0.0063 80009 0.2062 0 0.00000005 rs422421 5 177090325 1.11902 25282103_data_upbuilt_filtered.csv
0.0299 0.0031 251954 0.3381 0.0305 0.0054 79904 0.3209 0 0.00000005 rs10770705 12 20704533 1.11902 25282103_data_upbuilt_filtered.csv
0.03 0.0031 244567 0.4194 0.0298 0.0053 76581 0.3862 0 0.00000005 rs4803468 19 41416447 1.11902 25282103_data_upbuilt_filtered.csv
0.031 0.0032 253125 0.296 0.0313 0.0056 79942 0.2891 0 0.00000005 rs1950500 14 24361644 1.11902 25282103_data_upbuilt_filtered.csv
-0.0367 0.0036 253122 0.2122 -0.0351 0.0063 80037 0.2064 0 0.00000005 rs6439168 3 129332100 1.11902 25282103_data_upbuilt_filtered.csv
0.0392 0.0034 251766 0.7189 0.0321 0.0058 76863 0.721 0 0.00000005 rs3817428 15 88872016 1.11902 25282103_data_upbuilt_filtered.csv
0.0239 0.0029 253201 0.5651 0.0284 0.0051 80048 0.5683 0 0.00000005 rs301901 5 37046524 1.11902 25282103_data_upbuilt_filtered.csv
-0.0346 0.0031 250262 0.3724 -0.0287 0.0052 79987 0.3898 0 0.00000005 rs17721822 20 6488949 1.11902 25282103_data_upbuilt_filtered.csv
0.0428 0.0053 227998 0.1227 0.0434 0.0079 79931 0.1218 0 0.00000005 rs17391694 1 78157942 1.11902 25282103_data_upbuilt_filtered.csv
-0.0224 0.003 252829 0.4219 -0.0294 0.0054 73705 0.4135 0 0.00000005 rs1815314 10 79169036 1.11902 25282103_data_upbuilt_filtered.csv
-0.0369 0.0036 252854 0.2034 -0.0343 0.0064 80043 0.2 0 0.00000005 rs2974438 5 168823898 1.11902 25282103_data_upbuilt_filtered.csv
0.0302 0.0031 253151 0.3068 0.0297 0.0056 79601 0.2932 0 0.00000005 rs7716219 5 55659243 1.11902 25282103_data_upbuilt_filtered.csv
-0.0279 0.003 252909 0.6299 -0.0281 0.0053 76582 0.6214 0 0.00000005 rs9217 17 7459769 1.11902 25282103_data_upbuilt_filtered.csv
-0.0183 0.003 252892 0.3948 -0.028 0.0053 76598 0.3961 0 0.00000005 rs11783655 8 143963405 1.11902 25282103_data_upbuilt_filtered.csv
0.0298 0.0029 252534 0.4726 0.0267 0.0051 80022 0.4776 0 0.00000005 rs9993613 4 72610297 1.11902 25282103_data_upbuilt_filtered.csv
0.0351 0.0031 251801 0.3834 0.0275 0.0053 80021 0.3848 0 0.00000005 rs720390 3 185830895 1.11902 25282103_data_upbuilt_filtered.csv
0.0251 0.0032 252913 0.3005 0.029 0.0056 80031 0.2942 0 0.00000005 rs1562975 4 108487452 1.11902 25282103_data_upbuilt_filtered.csv
-0.032 0.0036 195037 0.4423 -0.0265 0.0051 80029 0.477 0 0.00000005 rs4072910 19 8579147 1.11902 25282103_data_upbuilt_filtered.csv
-0.0206 0.003 253064 0.4042 -0.0271 0.0052 79990 0.3971 0 0.00000005 rs212524 1 21256818 1.11902 25282103_data_upbuilt_filtered.csv
-0.0295 0.0031 252376 0.654 -0.0282 0.0055 80045 0.6819 0 0.00000005 rs227724 17 56701456 1.11902 25282103_data_upbuilt_filtered.csv
-0.024 0.0035 253199 0.2468 -0.0305 0.0059 80051 0.2423 0 0.00000005 rs3739707 9 111030426 1.11902 25282103_data_upbuilt_filtered.csv
0.036 0.0032 252183 0.3305 0.028 0.0055 76660 0.333 0 0.00000005 rs7849585 9 136220024 1.11902 25282103_data_upbuilt_filtered.csv
0.02 0.0032 232901 0.3783 0.0307 0.006 64463 0.3255 0 0.00000005 rs11612228 12 467818 1.11902 25282103_data_upbuilt_filtered.csv
-0.0306 0.003 253088 0.639 -0.0268 0.0053 80040 0.6413 0 0.00000005 rs2856321 12 11702839 1.11902 25282103_data_upbuilt_filtered.csv
-0.0206 0.003 253130 0.3864 -0.027 0.0053 80019 0.3845 0 0.00000005 rs780094 2 27518370 1.11902 25282103_data_upbuilt_filtered.csv
0.0267 0.0032 250598 0.6579 0.0271 0.0054 79956 0.6585 0 0.00000005 rs2240919 3 52797685 1.11902 25282103_data_upbuilt_filtered.csv
-0.0311 0.0033 235574 0.4176 -0.0262 0.0052 79416 0.5864 0 0.00000005 rs10948222 6 45276678 1.11902 25282103_data_upbuilt_filtered.csv
-0.0292 0.0031 246408 0.6368 -0.0271 0.0054 77234 0.6418 0 0.00000005 rs2074977 19 3434030 1.11902 25282103_data_upbuilt_filtered.csv
0.0318 0.0029 251441 0.5372 0.0258 0.0053 75099 0.5264 0 0.00000005 rs310421 6 81082346 1.11902 25282103_data_upbuilt_filtered.csv
-0.0369 0.0032 253187 0.7164 -0.028 0.0057 80025 0.7256 0 0.00000005 rs4735677 8 77235955 1.11902 25282103_data_upbuilt_filtered.csv
-0.0213 0.0035 253025 0.7731 -0.0291 0.006 80021 0.7689 0 0.00000005 rs1007358 7 46161757 1.11902 25282103_data_upbuilt_filtered.csv
0.0443 0.0052 253017 0.9038 0.0438 0.0091 79268 0.9106 0 0.00000005 rs10152591 15 69755818 1.11902 25282103_data_upbuilt_filtered.csv
0.0201 0.0032 252977 0.3094 0.0264 0.0055 79968 0.3181 0 0.00000005 rs6137287 20 21199620 1.11902 25282103_data_upbuilt_filtered.csv
-0.0182 0.003 252398 0.5461 -0.0246 0.0052 80004 0.5443 0 0.00000005 rs6887276 5 128042602 1.11902 25282103_data_upbuilt_filtered.csv
-0.0279 0.003 251208 0.3605 -0.0257 0.0054 80046 0.3414 0 0.00000005 rs862034 14 74524043 1.11902 25282103_data_upbuilt_filtered.csv
-0.0204 0.0031 253091 0.6858 -0.0264 0.0056 79962 0.6904 0 0.00000005 rs8102380 19 10690509 1.11902 25282103_data_upbuilt_filtered.csv
0.0322 0.003 252582 0.6019 0.0259 0.0055 73673 0.6284 0 0.00000005 rs12538407 7 23481697 1.11902 25282103_data_upbuilt_filtered.csv
-0.0218 0.0031 252343 0.6509 -0.0245 0.0053 79997 0.6361 0 0.00000005 rs7273787 20 4117920 1.11902 25282103_data_upbuilt_filtered.csv
-0.0213 0.0029 252144 0.5006 -0.0237 0.0051 80018 0.5022 0 0.00000005 rs10997979 10 68177435 1.11902 25282103_data_upbuilt_filtered.csv
-0.0431 0.0059 241160 0.075 -0.0463 0.01 79697 0.0718 0 0.00000005 rs13177718 5 108777643 1.11902 25282103_data_upbuilt_filtered.csv
0.0285 0.0031 253177 0.3397 0.0249 0.0054 80048 0.3396 0 0.00000005 rs1681630 11 47947600 1.11902 25282103_data_upbuilt_filtered.csv
0.0273 0.003 253076 0.6084 0.0242 0.0053 80046 0.6162 0 0.00000005 rs7551732 1 88673358 1.11902 25282103_data_upbuilt_filtered.csv
-0.0247 0.0035 253194 0.2294 -0.0273 0.006 79955 0.2542 0 0.00000005 rs12120956 1 112659949 1.11902 25282103_data_upbuilt_filtered.csv
0.0174 0.0031 251339 0.6464 0.0244 0.0054 80030 0.6628 0 0.00000005 rs2224538 20 39923436 1.11902 25282103_data_upbuilt_filtered.csv
-0.0341 0.004 253194 0.1585 -0.0326 0.0072 79492 0.1472 0 0.00000005 rs2413143 22 32660873 1.11902 25282103_data_upbuilt_filtered.csv
-0.0279 0.0047 249031 0.1286 -0.0302 0.0067 80046 0.1823 0 0.00000005 rs17181956 2 217281357 1.11902 25282103_data_upbuilt_filtered.csv
-0.0217 0.003 252910 0.6177 -0.0248 0.0055 80016 0.6789 0 0.00000005 rs17807185 7 77678978 1.11902 25282103_data_upbuilt_filtered.csv
-0.0303 0.0034 251203 0.3132 -0.0247 0.0055 79487 0.3221 0 0.00000005 rs6974574 7 38070471 1.11902 25282103_data_upbuilt_filtered.csv
-0.0186 0.003 252806 0.4058 -0.0231 0.0051 80031 0.4353 0 0.00000005 rs2120335 2 68267870 1.11902 25282103_data_upbuilt_filtered.csv
-0.024 0.0032 252044 0.7126 -0.0248 0.0056 80048 0.7144 0 0.00000005 rs1550162 8 116551294 1.11902 25282103_data_upbuilt_filtered.csv
-0.0203 0.0033 252608 0.7348 -0.0259 0.0059 80012 0.754 0 0.00000005 rs17264185 15 66704749 1.11902 25282103_data_upbuilt_filtered.csv
0.0198 0.0029 252972 0.4522 0.0224 0.0051 80047 0.4404 0 0.00000005 rs902143 9 106419630 1.11902 25282103_data_upbuilt_filtered.csv
0.0227 0.0029 252686 0.5427 0.0224 0.0051 80022 0.5455 0 0.00000005 rs2338115 17 38773325 1.11902 25282103_data_upbuilt_filtered.csv
0.0322 0.0053 247774 0.9142 0.04 0.0092 79974 0.9152 0 0.00000005 rs7544462 1 37497155 1.11902 25282103_data_upbuilt_filtered.csv
0.0267 0.0034 252492 0.2345 0.028 0.0064 79965 0.198 0 0.00000005 rs4273857 8 23315540 1.11902 25282103_data_upbuilt_filtered.csv
-0.0215 0.0031 253183 0.6637 -0.0236 0.0054 80046 0.6666 0 0.00000005 rs6838153 4 121799844 1.11902 25282103_data_upbuilt_filtered.csv
-0.036 0.0053 253041 0.1022 -0.0553 0.0128 43839 0.0853 0 0.00000005 rs4953951 2 135429775 1.11902 25282103_data_upbuilt_filtered.csv
-0.0215 0.003 253214 0.6235 -0.0226 0.0052 79956 0.608 0 0.00000005 rs6441170 3 158089171 1.11902 25282103_data_upbuilt_filtered.csv
-0.0266 0.0041 241007 0.1627 -0.0298 0.0069 80022 0.162 0 0.00000005 rs2166898 2 120855084 1.11902 25282103_data_upbuilt_filtered.csv
0.044 0.0073 253157 0.9565 0.0553 0.0128 79743 0.9563 0 0.00000005 rs1966913 16 67350323 1.11902 25282103_data_upbuilt_filtered.csv
0.0263 0.0036 237836 0.4782 0.0219 0.0051 80045 0.4656 0 0.00000005 rs12615742 2 37768584 1.11902 25282103_data_upbuilt_filtered.csv
-0.0214 0.0031 253180 0.6698 -0.027 0.0063 60652 0.6924 0 0.00000005 rs4239020 17 82218765 1.11902 25282103_data_upbuilt_filtered.csv
0.0239 0.0031 253058 0.6438 0.0221 0.0053 80031 0.6351 0 0.00000005 rs2834442 21 34318486 1.11902 25282103_data_upbuilt_filtered.csv
0.0189 0.0034 253181 0.7601 0.0247 0.006 80049 0.7618 0 0.00000005 rs10995319 10 51003127 1.11902 25282103_data_upbuilt_filtered.csv
0.0215 0.0032 249683 0.355 0.0225 0.0054 79949 0.326 0 0.00000005 rs7834383 8 13415968 1.11902 25282103_data_upbuilt_filtered.csv
0.0252 0.0029 252158 0.5663 0.0211 0.0051 80042 0.5581 0 0.00000005 rs1325596 1 176824930 1.11902 25282103_data_upbuilt_filtered.csv
0.0238 0.0029 252240 0.5032 0.0229 0.0056 66119 0.5113 0 0.00000005 rs1233627 6 28783950 1.11902 25282103_data_upbuilt_filtered.csv
0.041 0.0058 252748 0.0778 0.0392 0.0096 79807 0.0835 0 0.00000005 rs7126398 11 14247183 1.11902 25282103_data_upbuilt_filtered.csv
-0.0261 0.0032 252805 0.2827 -0.023 0.0057 80020 0.285 0 0.00000005 rs11745439 5 33229928 1.11902 25282103_data_upbuilt_filtered.csv
0.0251 0.0032 250389 0.6274 0.0238 0.0059 64812 0.6419 0 0.00000005 rs12882130 14 103412437 1.11902 25282103_data_upbuilt_filtered.csv
-0.0269 0.0031 241053 0.3946 -0.0209 0.0052 79993 0.3928 0 0.00000005 rs6879260 5 180304014 1.11902 25282103_data_upbuilt_filtered.csv
-0.0458 0.0057 248069 0.927 -0.042 0.0105 79887 0.9328 0 0.00000005 rs2306694 12 56286852 1.11902 25282103_data_upbuilt_filtered.csv
0.0288 0.0037 251235 0.2047 0.0258 0.0065 79759 0.1911 0 0.00000005 rs7853235 9 84045867 1.11902 25282103_data_upbuilt_filtered.csv
0.0233 0.0029 253190 0.5523 0.0203 0.0051 80019 0.5558 0 0.00000005 rs6761041 2 224165412 1.11902 25282103_data_upbuilt_filtered.csv
-0.0299 0.0046 253230 0.1174 -0.0322 0.0082 76615 0.1149 0 0.00000005 rs2298265 1 151286567 1.11902 25282103_data_upbuilt_filtered.csv
-0.0208 0.003 253135 0.3787 -0.0204 0.0052 80024 0.382 0 0.00000005 rs2781373 14 65101497 1.11902 25282103_data_upbuilt_filtered.csv
0.0284 0.0029 252973 0.5143 0.0196 0.0051 80033 0.525 0 0.00000005 rs181338 9 86493246 1.11902 25282103_data_upbuilt_filtered.csv
0.0378 0.0051 253165 0.0931 0.0365 0.0095 79975 0.0841 0 0.00000005 rs12855 1 50974421 1.11902 25282103_data_upbuilt_filtered.csv
-0.0263 0.0032 247706 0.3173 -0.0215 0.0056 80006 0.3021 0 0.00000005 rs4974480 3 134459720 1.11902 25282103_data_upbuilt_filtered.csv
-0.0285 0.0032 237589 0.4629 -0.0199 0.0052 80023 0.4149 0 0.00000005 rs7971536 12 101980010 1.11902 25282103_data_upbuilt_filtered.csv
-0.0242 0.0031 251638 0.6582 -0.0206 0.0055 79712 0.6637 0 0.00000005 rs757081 11 17330136 1.11902 25282103_data_upbuilt_filtered.csv
0.0334 0.0049 252049 0.1061 0.0295 0.0078 80046 0.1244 0 0.00000005 rs7727731 5 65378619 1.11902 25282103_data_upbuilt_filtered.csv
-0.0228 0.0035 249837 0.2558 -0.0232 0.0062 76687 0.232 0 0.00000005 rs8042424 15 101222334 1.11902 25282103_data_upbuilt_filtered.csv
0.0267 0.0029 253047 0.4483 0.0191 0.0051 80001 0.4479 0 0.00000005 rs3807931 7 20342051 1.11902 25282103_data_upbuilt_filtered.csv
-0.0209 0.0032 253143 0.2781 -0.0234 0.0063 80043 0.2104 0 0.00000005 rs6061231 20 62381861 1.11902 25282103_data_upbuilt_filtered.csv
0.0253 0.0033 241524 0.7241 0.0211 0.0057 80036 0.7189 0 0.00000005 rs10767838 11 30326380 1.11902 25282103_data_upbuilt_filtered.csv
0.0254 0.0034 235466 0.6116 0.0192 0.0052 79962 0.5974 0 0.00000005 rs4640244 17 21380911 1.11902 25282103_data_upbuilt_filtered.csv
0.0261 0.0032 249316 0.3469 0.0199 0.0054 80032 0.3396 0 0.00000005 rs11867479 17 70094066 1.11902 25282103_data_upbuilt_filtered.csv
0.0231 0.0029 253223 0.5578 0.019 0.0051 79924 0.5514 0 0.00000005 rs3790086 16 69853804 1.11902 25282103_data_upbuilt_filtered.csv
-0.019 0.0031 245513 0.5171 -0.0189 0.0051 80009 0.5129 0 0.00000005 rs3750972 11 69063160 1.11902 25282103_data_upbuilt_filtered.csv
0.0216 0.003 252826 0.4071 0.0189 0.0051 80034 0.4672 0 0.00000005 rs2211866 21 38316185 1.11902 25282103_data_upbuilt_filtered.csv
-0.0209 0.0029 251381 0.4808 -0.0191 0.0052 76914 0.4813 0 0.00000005 rs991946 6 165916374 1.11902 25282103_data_upbuilt_filtered.csv
0.0213 0.0029 252762 0.5392 0.0192 0.0053 76620 0.5072 0 0.00000005 rs7177711 15 62087772 1.11902 25282103_data_upbuilt_filtered.csv
0.029 0.0035 252013 0.2294 0.0227 0.0063 79499 0.2139 0 0.00000005 rs291979 10 119370285 1.11902 25282103_data_upbuilt_filtered.csv
0.0185 0.003 253067 0.6166 0.0187 0.0052 80041 0.6175 0 0.00000005 rs12344396 9 116159048 1.11902 25282103_data_upbuilt_filtered.csv
-0.021 0.0029 251266 0.4645 -0.0179 0.0052 79996 0.4662 0 0.00000005 rs3014219 1 45558782 1.11902 25282103_data_upbuilt_filtered.csv
-0.0528 0.0067 240025 0.0631 -0.0431 0.0124 79797 0.0503 0 0.00000005 rs9456307 6 158508410 1.11902 25282103_data_upbuilt_filtered.csv
0.0297 0.0033 250689 0.3364 0.0186 0.0054 80013 0.3373 0 0.00000005 rs1659127 16 14294448 1.11902 25282103_data_upbuilt_filtered.csv
-0.0171 0.0031 251398 0.6565 -0.0185 0.0054 80052 0.66 0 0.00000005 rs2377058 16 89668423 1.11902 25282103_data_upbuilt_filtered.csv
0.0197 0.0031 249947 0.3488 0.0189 0.0055 76254 0.3456 0 0.00000005 rs2961830 5 51158898 1.11902 25282103_data_upbuilt_filtered.csv
-0.0276 0.0034 253181 0.2448 -0.0202 0.0059 80033 0.2396 0 0.00000005 rs955748 4 183294522 1.11902 25282103_data_upbuilt_filtered.csv
-0.0394 0.0048 253091 0.8943 -0.0289 0.0085 80040 0.8997 0 0.00000005 rs2597513 3 13514336 1.11902 25282103_data_upbuilt_filtered.csv
0.022 0.0034 251997 0.241 0.0206 0.0061 79995 0.2292 0 0.00000005 rs568610 8 27670478 1.11902 25282103_data_upbuilt_filtered.csv
-0.0223 0.0035 252874 0.2217 -0.0208 0.0061 79928 0.2201 0 0.00000005 rs9977276 21 46016413 1.11902 25282103_data_upbuilt_filtered.csv
0.0284 0.0036 251407 0.7668 0.0198 0.0059 80006 0.7528 0 0.00000005 rs8180991 8 125488108 1.11902 25282103_data_upbuilt_filtered.csv
-0.0181 0.0029 251775 0.5399 -0.0172 0.0052 80009 0.5628 0 0.00000005 rs1552173 17 78722760 1.11902 25282103_data_upbuilt_filtered.csv
0.045 0.0066 247649 0.0562 0.0376 0.0114 79888 0.0532 0 0.00000005 rs2044124 17 63768065 1.11902 25282103_data_upbuilt_filtered.csv
-0.0241 0.0038 253175 0.1848 -0.0219 0.0067 80044 0.1831 0 0.00000005 rs1113765 7 55821641 1.11902 25282103_data_upbuilt_filtered.csv
0.0214 0.0037 253139 0.1929 0.0206 0.0063 80027 0.2084 0 0.00000005 rs1055144 7 25831489 1.11902 25282103_data_upbuilt_filtered.csv
-0.0193 0.0031 246973 0.6642 -0.0187 0.0058 80043 0.7257 0 0.00000005 rs4834927 4 13192467 1.11902 25282103_data_upbuilt_filtered.csv
0.0228 0.003 253203 0.3726 0.0171 0.0053 78466 0.3805 0 0.00000005 rs6921207 6 131006816 1.11902 25282103_data_upbuilt_filtered.csv
0.0218 0.0031 253192 0.3217 0.0177 0.0055 80017 0.306 0 0.00000005 rs389663 6 117546888 1.11902 25282103_data_upbuilt_filtered.csv
0.0206 0.0029 253139 0.4583 0.0163 0.0051 79982 0.4669 0 0.00000005 rs540652 2 168850918 1.11902 25282103_data_upbuilt_filtered.csv
0.0185 0.003 250735 0.5544 0.0166 0.0052 77474 0.5648 0 0.00000005 rs2748483 6 146014424 1.11902 25282103_data_upbuilt_filtered.csv
0.0259 0.0032 247751 0.307 0.0175 0.0056 80026 0.3001 0 0.00000005 rs2072153 17 49312652 1.11902 25282103_data_upbuilt_filtered.csv
-0.0209 0.003 249678 0.4674 -0.0188 0.006 57906 0.4792 0 0.00000005 rs354196 2 54739270 1.11902 25282103_data_upbuilt_filtered.csv
0.0226 0.0029 253224 0.4241 0.0161 0.0052 80054 0.4117 0 0.00000005 rs632124 11 118742526 1.11902 25282103_data_upbuilt_filtered.csv
-0.0221 0.0036 253189 0.2176 -0.0193 0.0062 80002 0.2118 0 0.00000005 rs12519505 5 78210052 1.11902 25282103_data_upbuilt_filtered.csv
-0.0229 0.004 249828 0.1572 -0.0214 0.0069 80037 0.1658 0 0.00000005 rs17783015 12 89837609 1.11902 25282103_data_upbuilt_filtered.csv
-0.0307 0.0049 238657 0.8849 -0.0242 0.0079 80018 0.8796 0 0.00000005 rs17122659 12 59563142 1.11902 25282103_data_upbuilt_filtered.csv
0.0206 0.0032 252962 0.2816 0.0178 0.0058 80040 0.2633 0 0.00000005 rs10779751 1 11224279 1.11902 25282103_data_upbuilt_filtered.csv
0.0335 0.0052 247631 0.1036 0.0274 0.009 79900 0.0909 0 0.00000005 rs6584575 10 103817651 1.11902 25282103_data_upbuilt_filtered.csv
0.0449 0.0072 222720 0.0652 0.0361 0.012 74787 0.0544 0 0.00000005 rs17250196 7 100219573 1.11902 25282103_data_upbuilt_filtered.csv
-0.0259 0.0037 251094 0.2188 -0.0182 0.0061 79999 0.2282 0 0.00000005 rs316618 15 41504300 1.11902 25282103_data_upbuilt_filtered.csv
0.0194 0.003 250618 0.5214 0.0152 0.0051 80035 0.5019 0 0.00000005 rs2306596 4 39342320 1.11902 25282103_data_upbuilt_filtered.csv
-0.0211 0.0035 253125 0.2246 -0.0184 0.0063 80039 0.209 0 0.00000005 rs3818416 13 77900333 1.11902 25282103_data_upbuilt_filtered.csv
-0.023 0.0034 253102 0.7542 -0.0174 0.006 79868 0.7681 0 0.00000005 rs7069985 10 27601902 1.11902 25282103_data_upbuilt_filtered.csv
-0.0229 0.003 251325 0.3851 -0.0153 0.0053 80005 0.3708 0 0.00000005 rs11599750 10 100045685 1.11902 25282103_data_upbuilt_filtered.csv
0.024 0.0033 253136 0.7213 0.016 0.0056 80037 0.7117 0 0.00000005 rs3812040 5 39425918 1.11902 25282103_data_upbuilt_filtered.csv
0.0338 0.0048 245828 0.8839 0.0239 0.0083 80054 0.8886 0 0.00000005 rs17806888 3 67365898 1.11902 25282103_data_upbuilt_filtered.csv
0.0198 0.0033 252840 0.2842 0.0166 0.0058 80017 0.2583 0 0.00000005 rs4350272 10 24767189 1.11902 25282103_data_upbuilt_filtered.csv
-0.0572 0.006 253204 0.0747 -0.0275 0.0097 77841 0.0945 0 0.00000005 rs12458127 18 49130988 1.11902 25282103_data_upbuilt_filtered.csv
0.0164 0.0029 253118 0.4773 0.0183 0.0064 50546 0.4868 0 0.00000005 rs2272566 11 244552 1.11902 25282103_data_upbuilt_filtered.csv
-0.0241 0.0035 252708 0.7737 -0.0176 0.0063 80021 0.7902 0 0.00000005 rs7659107 4 113821093 1.11902 25282103_data_upbuilt_filtered.csv
-0.0233 0.0035 250169 0.2673 -0.0164 0.0059 77222 0.27 0 0.00000005 rs12435366 14 35369183 1.11902 25282103_data_upbuilt_filtered.csv
0.0355 0.0034 250582 0.7253 0.0158 0.0057 80024 0.7281 0 0.00000005 rs526896 5 135021015 1.11902 25282103_data_upbuilt_filtered.csv
0.0286 0.0037 253081 0.198 0.0195 0.0071 73529 0.1853 0 0.00000005 rs8103992 19 19554834 1.11902 25282103_data_upbuilt_filtered.csv
-0.0248 0.0032 252634 0.7029 -0.0152 0.0055 80010 0.6987 0 0.00000005 rs1935157 1 221143916 1.11902 25282103_data_upbuilt_filtered.csv
-0.0197 0.0031 253217 0.6768 -0.0149 0.0055 80058 0.6884 0 0.00000005 rs9841435 3 191393371 1.11902 25282103_data_upbuilt_filtered.csv
-0.0359 0.0054 253225 0.083 -0.0377 0.0139 31896 0.1004 0 0.00000005 rs6658763 1 147220795 1.11902 25282103_data_upbuilt_filtered.csv
0.0204 0.003 252749 0.4286 0.0139 0.0052 80003 0.4287 0 0.00000005 rs10794175 10 124669504 1.11902 25282103_data_upbuilt_filtered.csv
-0.0206 0.0033 240733 0.3032 -0.0148 0.0056 80056 0.2953 0 0.00000005 rs1529701 5 171573973 1.11902 25282103_data_upbuilt_filtered.csv
-0.0253 0.0033 250893 0.2614 -0.0152 0.0057 80049 0.2665 0 0.00000005 rs4601530 1 24717620 1.11902 25282103_data_upbuilt_filtered.csv
0.0221 0.0033 253233 0.7436 0.0154 0.0059 80041 0.746 0 0.00000005 rs9858528 3 183637617 1.11902 25282103_data_upbuilt_filtered.csv
-0.0206 0.003 253170 0.3526 -0.0141 0.0054 79582 0.3473 0 0.00000005 rs915506 10 96045317 1.11902 25282103_data_upbuilt_filtered.csv
-0.021 0.0031 253194 0.6774 -0.0151 0.0058 75669 0.7098 0 0.00000005 rs12186664 5 96294521 1.11902 25282103_data_upbuilt_filtered.csv
0.019 0.0029 252989 0.4802 0.0132 0.0051 80016 0.4793 0 0.00000005 rs7633464 3 98996979 1.11902 25282103_data_upbuilt_filtered.csv
0.0188 0.0033 247826 0.2799 0.0144 0.0057 80024 0.284 0 0.00000005 rs11616380 13 80131180 1.11902 25282103_data_upbuilt_filtered.csv
0.0314 0.004 253163 0.1724 0.0173 0.0068 80056 0.1685 0 0.00000005 rs9816693 3 38006463 1.11902 25282103_data_upbuilt_filtered.csv
-0.0195 0.003 253082 0.5335 -0.0129 0.0052 79507 0.5612 0 0.00000005 rs738288 22 39511656 1.11902 25282103_data_upbuilt_filtered.csv
0.0443 0.0062 252701 0.0641 0.0257 0.0103 80041 0.0658 0 0.00000005 rs17038954 2 1641901 1.11902 25282103_data_upbuilt_filtered.csv
0.0233 0.0037 251579 0.2149 0.015 0.0062 80050 0.2133 0 0.00000005 rs6420435 16 82150596 1.11902 25282103_data_upbuilt_filtered.csv
0.0205 0.003 253126 0.3728 0.0126 0.0053 80010 0.3945 0 0.00000005 rs12323101 13 32569269 1.11902 25282103_data_upbuilt_filtered.csv
0.0245 0.0044 252674 0.8592 0.0178 0.0074 80038 0.8617 0 0.00000005 rs4767473 12 116927701 1.11902 25282103_data_upbuilt_filtered.csv
0.0164 0.0029 253038 0.4793 0.0121 0.0051 80004 0.4954 0 0.00000005 rs6688100 1 160429796 1.11902 25282103_data_upbuilt_filtered.csv
0.025 0.0034 253110 0.7524 0.0144 0.0061 79908 0.7704 0 0.00000005 rs11687941 2 241251995 1.11902 25282103_data_upbuilt_filtered.csv
0.0394 0.0066 241017 0.9355 0.0216 0.0095 79880 0.9193 0 0.00000005 rs3802758 11 45914484 1.11902 25282103_data_upbuilt_filtered.csv
-0.0241 0.0032 248861 0.3672 -0.0137 0.0061 60514 0.3665 0 0.00000005 rs2811594 1 92877725 1.11902 25282103_data_upbuilt_filtered.csv
-0.0209 0.0034 253132 0.7502 -0.0124 0.0058 80018 0.721 0 0.00000005 rs2715094 7 50662755 1.11902 25282103_data_upbuilt_filtered.csv
0.0209 0.0034 249948 0.2718 0.0124 0.0058 78166 0.2691 0 0.00000005 rs17659078 11 2263360 1.11902 25282103_data_upbuilt_filtered.csv
-0.02 0.0029 253154 0.5296 -0.0108 0.0051 79941 0.5263 0 0.00000005 rs10863936 1 212064456 1.11902 25282103_data_upbuilt_filtered.csv
0.0176 0.0029 252938 0.5046 0.0108 0.0051 80049 0.5658 0 0.00000005 rs11624136 14 59222102 1.11902 25282103_data_upbuilt_filtered.csv
0.0209 0.0031 252985 0.6417 0.0111 0.0053 80022 0.6394 0 0.00000005 rs6561319 13 46537985 1.11902 25282103_data_upbuilt_filtered.csv
-0.0266 0.0034 252557 0.2472 -0.0125 0.0061 80048 0.2284 0 0.00000005 rs1599473 8 119463118 1.11902 25282103_data_upbuilt_filtered.csv
0.0176 0.003 252812 0.3769 0.0108 0.0053 80003 0.3609 0 0.00000005 rs497273 12 120766879 1.11902 25282103_data_upbuilt_filtered.csv
-0.0242 0.0044 253202 0.1289 -0.0153 0.0076 73694 0.146 0 0.00000005 rs7033940 9 6440419 1.11902 25282103_data_upbuilt_filtered.csv
0.0265 0.004 248031 0.2099 0.0116 0.006 80018 0.2524 0 0.00000005 rs4802134 19 37856045 1.11902 25282103_data_upbuilt_filtered.csv
-0.022 0.0033 253234 0.746 -0.0112 0.0059 80009 0.7416 0 0.00000005 rs6988484 8 48501220 1.11902 25282103_data_upbuilt_filtered.csv
0.0459 0.0071 251042 0.0469 0.0252 0.0134 72877 0.0448 0 0.00000005 rs429433 8 8890384 1.11902 25282103_data_upbuilt_filtered.csv
0.0311 0.0046 234379 0.8602 0.013 0.007 79981 0.8386 0 0.00000005 rs8103068 19 17412060 1.11902 25282103_data_upbuilt_filtered.csv
-0.0238 0.0033 250472 0.3025 -0.0099 0.0055 80023 0.3172 0 0.00000005 rs10880969 12 46433240 1.11902 25282103_data_upbuilt_filtered.csv
-0.0239 0.0039 252094 0.8359 -0.0121 0.0069 79970 0.8367 0 0.00000005 rs7253628 19 30556362 1.11902 25282103_data_upbuilt_filtered.csv
0.0318 0.005 250011 0.8967 0.0146 0.0085 80056 0.8996 0 0.00000005 rs6691924 1 54488572 1.11902 25282103_data_upbuilt_filtered.csv
0.019 0.003 252958 0.439 0.0095 0.0056 69256 0.4387 0 0.00000005 rs6435143 2 202329533 1.11902 25282103_data_upbuilt_filtered.csv
0.0179 0.0029 251343 0.5236 -0.0087 0.0051 79461 0.5269 0 0.00000005 rs4624820 5 142302223 1.11902 25282103_data_upbuilt_filtered.csv
0.0279 0.0033 252521 0.2799 0.0093 0.0057 80041 0.287 0 0.00000005 rs425277 1 2137733 1.11902 25282103_data_upbuilt_filtered.csv
0.0238 0.0038 252695 0.1986 0.0112 0.0075 59601 0.1975 0 0.00000005 rs217181 16 72080103 1.11902 25282103_data_upbuilt_filtered.csv
0.0238 0.0032 253028 0.3009 0.0082 0.0056 80042 0.298 0 0.00000005 rs1326023 20 56267322 1.11902 25282103_data_upbuilt_filtered.csv
0.0412 0.0063 247880 0.9366 0.0157 0.0114 77184 0.942 0 0.00000005 rs867245 4 2217161 1.11902 25282103_data_upbuilt_filtered.csv
-0.0188 0.0032 252821 0.6294 -0.0072 0.0053 80032 0.6237 0 0.00000005 rs11640018 16 75294410 1.11902 25282103_data_upbuilt_filtered.csv
0.0394 0.0056 241086 0.0824 0.0129 0.0096 80058 0.0793 0 0.00000005 rs7567851 2 177819993 1.11902 25282103_data_upbuilt_filtered.csv
0.0193 0.0034 253150 0.7522 0.0086 0.0064 76594 0.7871 0 0.00000005 rs6746356 2 173951170 1.11902 25282103_data_upbuilt_filtered.csv
-0.0261 0.0048 182561 0.3315 -0.0069 0.0056 76464 0.3177 0 0.00000005 rs3026499 20 59373718 1.11902 25282103_data_upbuilt_filtered.csv
-0.0191 0.0032 239081 0.3417 -0.0066 0.0054 80017 0.3336 0 0.00000005 rs4843367 16 86384284 1.11902 25282103_data_upbuilt_filtered.csv
-0.0166 0.003 253211 0.3779 -0.0057 0.0053 80038 0.3824 0 0.00000005 rs12190423 6 71493008 1.11902 25282103_data_upbuilt_filtered.csv
-0.0165 0.003 253219 0.402 -0.0053 0.0052 79520 0.4122 0 0.00000005 rs2023693 16 20868718 1.11902 25282103_data_upbuilt_filtered.csv
-0.0206 0.0031 251332 0.6672 -0.0053 0.0054 80051 0.6381 0 0.00000005 rs9309101 2 43402473 1.11902 25282103_data_upbuilt_filtered.csv
0.0247 0.0041 239324 0.1743 0.015 0.0183 10981 0.1925 0 0.00000005 rs567401 1 85522475 1.11902 25282103_data_upbuilt_filtered.csv
0.0174 0.0031 253207 0.3212 -0.0046 0.0058 72710 0.3105 0 0.00000005 rs749234 2 144473782 1.11902 25282103_data_upbuilt_filtered.csv
-0.0271 0.0042 253074 0.1509 -0.0054 0.0071 80037 0.1533 0 0.00000005 rs2531992 16 3971733 1.11902 25282103_data_upbuilt_filtered.csv
