# Supplementary material for: Statistical correction of the Winner’s Curse explains replication variability in quantitative trait genome-wide association studies
Source: PLoS Genet. 2017 Jul 17;13(7):e1006916. doi: 10.1371/journal.pgen.1006916 (PMC5536394; doi:10.1371/journal.pgen.1006916)
Supplement: S1 Dataset — Each file corresponds to a single PMID as listed in the filename. Only includes data for 100 studies used in analysis. For full citations, see S1 File. (TGZ) [file pgen.1006916.s013.tgz › 25434496_data_upbuilt_filtered_upbuilt.csv]

beta.disc se.disc n.disc freq.disc beta.rep se.rep n.rep freq.rep trait.mean p.thresh rsid chr pos trait.var file.tag
0.2 0.05 554 0.16 0.19 0.03 1575 0.16 -0.22 0.000095 rs823123 1 205756218 0.389681 25434496_data_upbuilt_filtered.csv
0.16 0.04 554 0.43 0.12 0.02 1575 0.46 -0.22 0.000095 rs7077830 10 46073546 0.389681 25434496_data_upbuilt_filtered.csv
-0.15 0.04 554 0.66 -0.2 0.02 1575 0.66 -0.22 0.000095 rs2659051 19 50842312 0.389681 25434496_data_upbuilt_filtered.csv
