# Supplementary material for: Statistical correction of the Winner’s Curse explains replication variability in quantitative trait genome-wide association studies
Source: PLoS Genet. 2017 Jul 17;13(7):e1006916. doi: 10.1371/journal.pgen.1006916 (PMC5536394; doi:10.1371/journal.pgen.1006916)
Supplement: S2 Dataset — Included: the raw data from S1 Dataset, with per-variant data for each paper, split by ancestry and sample size consistency, both before and after Winner’s Curse correction; per-paper replication computations, both with nominal and Bonferroni replication; and Poisson binomial testing on per-variant decile data. Any other analyses from the study are straightforward to reconstruct from the variables and scripts in the notebook. To repeat the Winner’s Curse correction itself, use the C++ library release [19]. (IPYNB) [file pgen.1006916.s014.ipynb]

# %% [code]
##load the ancestry- and sample size-partitioned variant data
source("load_partitioned_files.R")
##loaded as:
##allancestries.allsamplesizes, allancestries.goodsamplesizes, allancestries.badsamplesizes
##sameancestry.allsamplesizes, sameancestry.goodsamplesizes, sameancestry.badsamplesizes
##euroancestry.allsamplesizes, euroancestry.goodsamplesizes, euroancestry.badsamplesizes
##differentancestries.allsamplesizes, differentancestries.goodsamplesizes, differentancestries.badsamplesizes
###### columns are:
######### beta, se, N, freq from discovery data
######### beta, se, N, freq from replication data
######### trait mean; threshold for bringing variant into replication; approximate trait variance
######### WC-corrected beta; se from discovery (copied over); L95 CI for WC-corrected beta; U95 CI for WC-corrected beta
######### number of SNPs in publication (not clumped for LD independence); threshold for bringing variant forward (copied)
######### filename contributing this variant; rsid for variant

##compute the per-paper replication summary data
source("run_paper_analysis_bonferroni.R")
source("run_paper_analysis_nominal.R")
##variables are: nominal.data, bonferroni.data
##includes many columns from various experiments conducted over time
##relevant columns are:
## col1: filename
## col7: number of variants in a given file
## col11: actual replication rate in file, given replication mode
## col12: predicted replication rate in file, given replication mode, raw effect from discovery
## col13: predicted replication rate in file, given replication mode, WC-corrected effect from discovery

##compute the per-SNP decile fit p-values
source("run_poibin_deciles.R")
##variables are:
#### poibin.decile.results.allN, poibin.decile.results.goodN, poibin.decile.results.badN
##columns are ten deciles
##rows are ancestries: (1) all ancestries
##                     (2) disc/rep in same ancestry
##                     (3) disc/rep in different ancestry
##                     (4) disc/rep in europeans only

# %% [code]
ls()
